# Supplementary material for: Integrated Phenotypic and Genomic Characterization of Cefotaxime/Clavulanic Acid Inhibitor-Positive Multidrug-Resistant Escherichia coli from Large-Scale Pig Farms in Hungary
Source: Animals (Basel). 2026 Feb 25;16(5):722. doi: 10.3390/ani16050722 (PMC12984990; doi:10.3390/ani16050722)
Supplement: Supplementary file 1 [file animals-16-00722-s001.zip › Supplementary Table S1.xlsx]

## Sheet: QUAST
Statistics without reference	ESBL105_spades_megahit.gam	ESBL17_spades_megahit.gam	ESBL18_spades_megahit.gam	ESBL19_spades_megahit.gam	ESBL1_spades_megahit.gam	ESBL20_spades_megahit.gam	ESBL219_spades_megahit.gam	ESBL21_spades_megahit.gam	ESBL220_spades_megahit.gam	ESBL221_spades_megahit.gam	ESBL224_spades_megahit.gam	ESBL226_spades_megahit.gam	ESBL227_spades_megahit.gam	ESBL229_2_spades_megahit.gam	ESBL229_spades_megahit.gam	ESBL22_spades_megahit.gam	ESBL230_spades_megahit.gam	ESBL231_spades_megahit.gam	ESBL232_spades_megahit.gam	ESBL233_spades_megahit.gam	ESBL234_spades_megahit.gam	ESBL236_spades_megahit.gam	ESBL237_spades_megahit.gam	ESBL238_spades_megahit.gam	ESBL239_spades_megahit.gam	ESBL23_spades_megahit.gam	ESBL240_spades_megahit.gam	ESBL243_spades_megahit.gam	ESBL244_spades_megahit.gam	ESBL245_spades_megahit.gam	ESBL246_spades_megahit.gam	ESBL247_spades_megahit.gam	ESBL248_spades_megahit.gam	ESBL249_spades_megahit.gam	ESBL24_spades_megahit.gam	ESBL250_spades_megahit.gam	ESBL25_spades_megahit.gam	ESBL265_spades_megahit.gam	ESBL266_spades_megahit.gam	ESBL267_spades_megahit.gam	ESBL292_spades_megahit.gam	ESBL295_spades_megahit.gam	ESBL297_spades_megahit.gam	ESBL298_spades_megahit.gam	ESBL29_spades_megahit.gam	ESBL2_spades_megahit.gam	ESBL300_spades_megahit.gam	ESBL301_spades_megahit.gam	ESBL302_spades_megahit.gam
# contigs	331	187	488	198	209	410	123	132	151	127	112	85	90	179	78	285	2417	359	1610	120	200	1980	242	251	236	394	189	243	229	219	198	180	210	219	214	274	111	254	5277	120	88	157	51	50	222	154	47	89	53
# contigs (>= 0 bp)	493	281	819	273	331	740	200	184	225	182	185	110	142	254	104	525	2812	531	1987	184	286	2569	353	340	352	656	300	356	348	295	250	238	302	290	329	375	196	373	6444	156	121	200	97	84	333	203	75	132	97
# contigs (>= 1000 bp)	182	94	265	136	161	247	103	71	107	91	79	62	55	111	60	169	712	184	686	102	129	739	151	142	152	246	106	158	146	135	128	117	159	132	140	150	88	197	1914	86	56	117	44	42	130	101	42	55	44
# contigs (>= 5000 bp)	79	55	131	71	115	147	80	40	78	60	56	53	36	57	50	91	326	99	326	79	87	303	87	75	83	137	54	91	92	83	77	86	102	79	71	84	62	126	304	64	34	82	35	33	65	62	34	34	34
# contigs (>= 10000 bp)	58	41	98	59	99	118	71	37	73	56	52	47	33	43	47	80	164	76	175	71	66	161	69	53	68	101	40	73	71	67	63	72	84	63	60	63	54	100	84	54	32	65	34	31	48	56	33	32	32
# contigs (>= 25000 bp)	45	34	66	45	63	67	55	32	59	45	42	40	28	35	40	55	37	57	37	53	51	46	51	44	51	65	31	50	56	48	45	52	61	47	51	46	46	69	10	40	30	51	32	28	34	47	31	30	30
# contigs (>= 50000 bp)	28	22	36	32	30	33	34	25	35	34	34	30	17	27	29	36	6	31	5	32	33	6	25	26	26	34	21	27	34	28	27	27	31	28	34	28	35	36	0	26	22	27	26	23	26	31	25	23	25
Largest contig	418848	636031	175274	441406	208829	223256	240661	382405	288727	539300	267811	557762	732319	513125	557881	287800	87007	250953	87889	225398	309444	81383	365183	479979	365183	238291	515583	368531	234932	469265	661873	398631	336897	469265	351349	469387	353625	133150	42248	327344	485772	294208	547883	415536	510383	380235	403925	499921	546527
Total length	5324567	5217130	5637676	5086557	4738448	5326543	4825027	5114728	4927181	4990238	4965317	4904682	5067259	5172306	4781415	5312792	6054776	5130159	5845965	4869821	5057200	5955807	5020895	5401972	4935721	5878179	5039419	5134479	5306981	5281827	5210669	4912363	5234846	5221236	5084762	5322899	4672206	4887032	7770014	4931716	4914781	4786476	4839151	4761685	5306730	4916748	4839467	5056903	4834906
Total length (>= 0 bp)	5341465	5227226	5669931	5093554	4750016	5358074	4831399	5119505	4934275	4995316	4971984	4907042	5071964	5179068	4783672	5335114	6094805	5147975	5885266	4875901	5065406	6014802	5032556	5410675	4947700	5903487	5050824	5145332	5319189	5289464	5215864	4917790	5244169	5228271	5095055	5333443	4679761	4898958	7883010	4935277	4918049	4790676	4843262	4764524	5317209	4921161	4841803	5061030	4838646
Total length (>= 1000 bp)	5260227	5176383	5537521	5054344	4714828	5248442	4815307	5089268	4904636	4973067	4949653	4894400	5049027	5144126	4773038	5262511	5503440	5051191	5521995	4863046	5022131	5525822	4979818	5353814	4898733	5810400	5007281	5096315	5270678	5238646	5172700	4883670	5209300	5179184	5047109	5261473	4662991	4862048	6582909	4916119	4901426	4767973	4836364	4758640	5265346	4892132	4837206	5042734	4831601
Total length (>= 5000 bp)	5029644	5090567	5230266	4899219	4605060	5023647	4747346	5015892	4840218	4901731	4902101	4874044	5014118	5021417	4748879	5092329	4567272	4849374	4651153	4806188	4932928	4527098	4839035	5200779	4754599	5559347	4892060	4933612	5134281	5109788	5046066	4812166	5082779	5052343	4875867	5119593	4609585	4671323	2933247	4872129	4848583	4692355	4814570	4740354	5107122	4800490	4817128	4989963	4806044
Total length (>= 10000 bp)	4895102	4989147	4978605	4814674	4489568	4815245	4686459	4993441	4808676	4871898	4872232	4834874	4991532	4925620	4728315	5012298	3381349	4689739	3568450	4748851	4794522	3523419	4707958	5054984	4641486	5301206	4786734	4803276	4991345	4989015	4938194	4711472	4954368	4932954	4799020	4968083	4552874	4472394	1421381	4795583	4836859	4572324	4806030	4721935	4973019	4762391	4808588	4978239	4792052
Total length (>= 25000 bp)	4707579	4871903	4460047	4568208	3912178	4003202	4418125	4899701	4578677	4709470	4724387	4703939	4907342	4806447	4580448	4581314	1409284	4388513	1431998	4479993	4555681	1748771	4382716	4912191	4352458	4719387	4636355	4412307	4778346	4681336	4657297	4341435	4610819	4670455	4650652	4710468	4407349	3955451	335607	4579880	4802006	4318431	4777342	4683011	4738827	4609619	4779900	4953402	4763364
Total length (>= 50000 bp)	4122361	4458156	3317325	4124738	2739836	2868293	3629234	4641745	3698841	4293113	4413552	4373314	4501738	4553767	4220192	3924672	381878	3434129	311027	3716303	3833233	384372	3430720	4277901	3410754	3552285	4263114	3562933	3974043	3917331	3974635	3447646	3484390	3943531	4059958	4023281	3952971	2834744	0	4077986	4509206	3378354	4561881	4508535	4434173	4010701	4564440	4723481	4588888
N50	158253	197244	60847	121685	60354	54852	88385	264282	87146	126162	132150	159136	295819	209958	158254	104821	12173	95154	13692	124389	105771	13439	115094	153231	119296	62143	279528	119072	98207	139345	139345	106995	84719	139345	121231	139345	114342	59841	3573	174625	201240	111408	231291	245033	191435	133401	231624	342897	231291
N90	16152	35665	9082	24957	14580	10394	27977	53646	30982	39639	44343	42643	49490	30906	37951	18169	1220	13515	2054	30535	28817	1525	20620	25735	20876	10440	32753	18652	25146	19989	22419	23189	17926	22802	29561	19406	40427	12288	526	31774	71727	26254	58828	78457	24537	37110	78236	64204	80162
auN	160753	294859	71512	155165	72642	65778	102378	226724	106920	168341	141927	199663	371357	229901	188794	108898	17364	98759	18295	110317	118793	19100	127391	194618	126989	89833	247787	129042	111361	153872	192249	130801	109702	159342	131492	158531	128613	58845	6432	163600	256554	122159	245140	255090	217360	140386	230902	284878	247435
L50	12	7	27	13	24	30	18	8	18	12	13	10	5	8	11	17	133	19	121	16	17	114	14	10	14	24	7	14	17	12	11	15	18	12	14	12	15	29	530	11	7	14	8	7	9	13	8	6	8
L90	50	28	109	46	82	116	53	25	54	39	36	31	19	30	32	65	663	70	508	50	51	603	57	43	55	100	28	60	56	52	47	56	66	49	49	50	41	94	2457	35	21	51	23	20	36	41	22	21	21
GC (%)	50.61	50.48	50.38	50.58	50.74	50.31	50.75	50.65	50.65	1950-06-01	50.59	50.41	50.68	50.35	50.48	50.66	50.67	50.58	50.34	50.59	50.56	50.44	50.48	50.38	50.49	1950-08-01	50.59	50.52	50.44	50.49	50.56	50.58	50.53	50.58	50.61	50.53	50.68	50.65	50.84	50.46	50.63	50.76	1950-07-01	50.69	50.31	1950-07-01	1950-07-01	50.62	50.68
Mismatches
# N's per 100 kbp	0	0	0	0	0	0	0	0	0	0	0	0	0	0	0	0	0	0	0	0	0	0	0	0	0	0	0	0	0	0	0	0	0	0	0	0	0	0	0	0	0	0	0	0	0	0	0	0	0
# N's	0	0	0	0	0	0	0	0	0	0	0	0	0	0	0	0	0	0	0	0	0	0	0	0	0	0	0	0	0	0	0	0	0	0	0	0	0	0	0	0	0	0	0	0	0	0	0	0	0
[truncated: 67 more columns]
