# Supplementary material for: Integrated Phenotypic and Genomic Characterization of Cefotaxime/Clavulanic Acid Inhibitor-Positive Multidrug-Resistant Escherichia coli from Large-Scale Pig Farms in Hungary
Source: Animals (Basel). 2026 Feb 25;16(5):722. doi: 10.3390/ani16050722 (PMC12984990; doi:10.3390/ani16050722)
Supplement: Supplementary file 1 [file animals-16-00722-s001.zip › Supplementary Table S2.xlsx]

## Sheet: E. coli
Number	ESBL	β-lactamase	Identity	Origin	Bacteria	Sample	Age	Amoxicillin	Amoxicillin-clavulanic acid	Cefotaxime	Cefotaxime-clavulanic acid	Ceftiofur	Cefquinome	Gentamicin	Neomicin	Doxycycline	Florfenicol	Colistin	Enrofloxacin	Marbofloxacin	Potentitated sulphonamide
1	yes	yes	N1	Farm 1	Escherichia coli	rectal	1-day	128	2	16	0.06	32	1	4	8	32	16	1	0.06	0.06	256
2	yes	no	N2	Farm 1	Escherichia coli	rectal	1-day	128	32	8	0.06	16	2	8	8	128	16	1	1	1	32
3	yes	yes	N3	Farm 1	Escherichia coli	rectal	1-day	128	4	8	0.06	16	2	4	8	8	16	1	0.015	0.125	1
4	yes	yes	N4	Farm 1	Escherichia coli	rectal	1-day	128	8	8	0.06	16	4	2	8	128	16	1	0.06	0.015	4
5	yes	yes	N5	Farm 1	Escherichia coli	rectal	1-day	128	4	8	0.06	16	2	4	8	64	32	1	0.015	0.06	0.5
6	no	yes	N6	Farm 1	Escherichia coli	rectal	1-day	128	8	128	128	32	32	8	64	64	8	32	2	2	256
7	no	yes	N7	Farm 1	Escherichia coli	rectal	1-day	128	8	128	128	32	32	64	64	128	8	32	4	8	256
8	no	yes	N8	Farm 1	Escherichia coli	rectal	1-day	128	2	128	128	32	32	16	64	128	8	32	32	32	256
9	no	yes	N9	Farm 1	Escherichia coli	rectal	1-day	128	8	128	128	32	32	16	64	128	8	32	32	32	256
10	no	yes	N10	Farm 1	Escherichia coli	rectal	1-day	128	8	128	128	32	32	32	64	32	8	32	32	32	256
11	no	yes	N11	Farm 1	Escherichia coli	rectal	4-week	128	2	128	128	32	32	8	16	16	8	32	32	32	256
12	no	yes	N12	Farm 1	Escherichia coli	rectal	4-week	128	8	128	128	32	32	32	64	64	8	32	32	32	256
13	no	yes	N13	Farm 1	Escherichia coli	rectal	4-week	128	4	128	128	32	32	8	64	64	4	32	32	32	256
14	no	yes	N14	Farm 1	Escherichia coli	rectal	4-week	128	8	128	128	32	32	64	64	64	4	32	32	32	256
15	no	yes	N15	Farm 1	Escherichia coli	rectal	4-week	128	2	128	128	32	32	8	64	16	4	32	1	2	256
16	no	yes	N16	Farm 1	Escherichia coli	rectal	4-week	128	4	128	64	32	32	8	64	16	4	32	32	1	4
17	yes	yes	N17	Farm 1	Escherichia coli	rectal	4-week	128	8	64	0.06	32	16	2	4	2	8	1	1	0.25	0.125
18	yes	yes	N18	Farm 1	Escherichia coli	rectal	4-week	128	16	16	0.06	16	4	128	4	2	128	1	0.5	0.5	1
19	yes	yes	N19	Farm 1	Escherichia coli	rectal	4-week	128	16	8	0.06	4	2	32	2	2	128	1	0.5	0.25	0.5
20	yes	yes	N20	Farm 1	Escherichia coli	rectal	6-week	128	8	16	0.06	8	4	128	8	64	4	1	0.5	0.125	256
21	yes	yes	N21	Farm 1	Escherichia coli	rectal	6-week	128	8	8	0.06	8	2	64	16	1	8	1	0.015	0.015	4
22	yes	no	N22	Farm 1	Escherichia coli	rectal	6-week	4	2	2	0.06	8	2	2	4	1	4	1	0.015	0.015	0.5
23	yes	yes	N23	Farm 1	Escherichia coli	rectal	6-week	128	4	2	0.06	4	1	128	4	2	8	16	0.5	0.5	0.5
24	yes	no	N24	Farm 1	Escherichia coli	rectal	6-week	2	4	1	0.06	0.5	1	2	2	2	4	8	0.015	0.015	0.125
25	yes	no	N25	Farm 1	Escherichia coli	rectal	6-week	2	8	2	0.06	8	2	2	8	64	4	1	0.015	0.015	0.125
26	no	no	N26	Farm 1	Escherichia coli	rectal	6-week	2	8	0.06	0.06	4	1	1	4	64	4	0.5	0.015	0.015	0.125
27	no	no	N27	Farm 1	Escherichia coli	rectal	6-week	2	4	0.06	0.06	8	2	2	4	16	4	1	0.015	0.015	0.125
28	no	yes	N28	Farm 1	Escherichia coli	rectal	6-week	128	8	0.06	0.06	16	2	128	4	64	8	16	0.5	0.5	0.125
29	yes	no	N29	Farm 1	Escherichia coli	rectal	6-week	4	16	2	0.06	16	1	1	2	8	8	1	0.015	0.015	0.125
30	no	no	N30	Farm 1	Escherichia coli	rectal	6-week	2	8	0.06	0.06	4	2	2	8	2	8	0.5	0.015	0.015	0.125
31	no	no	N31	Farm 1	Escherichia coli	rectal	6-week	2	8	0.06	0.06	4	1	0.5	2	64	4	8	0.015	0.015	0.125
32	yes	yes	N32	Farm 1	Escherichia coli	rectal	1-day	128	8	128	0.06	32	32	2	4	4	4	1	0.015	0.015	0.125
33	yes	yes	N33	Farm 1	Escherichia coli	rectal	1-day	128	4	128	0.06	32	32	4	16	16	8	1	0.015	0.015	0.125
34	yes	no	N34	Farm 1	Escherichia coli	rectal	1-day	128	32	16	0.5	32	4	2	8	64	16	1	0.015	0.015	1
35	yes	yes	N35	Farm 1	Escherichia coli	rectal	1-day	128	16	16	0.06	32	8	4	16	16	16	1	0.25	0.125	256
36	yes	yes	N36	Farm 1	Escherichia coli	rectal	1-day	128	16	128	0.06	32	32	2	2	128	8	0.5	0.015	0.015	0.125
37	yes	yes	N38	Farm 1	Escherichia coli	rectal	1-day	128	16	64	0.06	32	16	4	8	128	8	1	2	0.5	0.125
38	yes	yes	N39	Farm 1	Escherichia coli	rectal	1-day	128	16	128	0.06	32	32	2	4	128	8	0.5	0.015	0.015	0.125
39	yes	yes	N40	Farm 1	Escherichia coli	rectal	1-day	128	4	32	0.06	32	4	2	8	64	32	1	0.5	2	4
40	no	yes	N41	Farm 1	Escherichia coli	rectal	1-day	128	16	128	128	32	32	8	32	2	16	32	4	8	256
41	no	yes	N42	Farm 1	Escherichia coli	rectal	1-day	128	16	128	128	32	32	32	64	128	8	32	32	32	256
42	no	yes	N43	Farm 1	Escherichia coli	rectal	1-day	128	8	128	128	32	32	16	32	32	4	32	32	32	256
43	no	yes	N44	Farm 1	Escherichia coli	rectal	4-week	128	8	128	128	32	32	16	32	4	8	32	2	2	256
44	no	no	N47	Farm 1	Escherichia coli	rectal	4-week	128	32	128	128	32	32	32	32	64	8	32	32	32	256
45	no	no	N49	Farm 1	Escherichia coli	rectal	4-week	8	8	128	128	32	32	16	64	128	8	32	0.5	1	256
46	no	no	N53	Farm 1	Escherichia coli	rectal	4-week	8	16	128	128	32	32	16	32	128	8	32	1	2	256
47	no	no	N55	Farm 1	Escherichia coli	rectal	4-week	4	16	128	128	32	32	32	64	128	4	32	32	32	256
48	no	yes	N56	Farm 1	Escherichia coli	rectal	6-week	128	16	128	128	32	32	16	32	128	4	32	32	32	256
1	no	yes	N57	Farm 1	Escherichia coli	rectal	6-week	128	2	128	128	32	32	32	128	2	8	32	2	2	256
2	no	yes	N59	Farm 1	Escherichia coli	rectal	6-week	128	2	128	128	32	16	128	128	64	4	32	2	2	256
3	no	yes	N61	Farm 1	Escherichia coli	rectal	6-week	128	8	128	128	32	32	16	128	128	4	32	32	2	256
4	yes	yes	N62	Farm 1	Escherichia coli	rectal	6-week	128	8	128	0.25	32	32	128	2	128	8	16	0.5	0.5	0.125
5	yes	yes	N69	Farm 1	Escherichia coli	rectal	1-day	128	8	0.5	0.06	0.5	0.5	4	4	128	8	0.5	0.06	0.015	0.125
6	no	no	N70	Farm 1	Escherichia coli	rectal	1-day	4	4	0.06	0.06	0.25	0.015	8	2	1	8	0.5	0.015	0.015	0.125
7	no	yes	N71	Farm 1	Escherichia coli	rectal	4-week	128	8	0.25	0.06	0.25	0.5	4	8	16	8	1	0.015	0.015	1
8	no	no	N72	Farm 1	Escherichia coli	rectal	4-week	8	4	8	4	0.25	0.5	8	16	2	16	16	0.125	0.25	0.125
9	no	yes	N73	Farm 1	Escherichia coli	rectal	4-week	128	8	8	4	1	0.25	8	16	8	64	16	4	1	1
10	yes	yes	N74	Farm 1	Escherichia coli	rectal	6-week	128	8	128	0.06	32	32	4	128	128	4	16	1	1	256
11	yes	yes	N75	Farm 3	Escherichia coli	rectal	1-day	128	4	32	0.06	16	8	8	4	32	8	8	0.015	0.015	0.125
12	yes	no	N76	Farm 3	Escherichia coli	rectal	1-day	4	2	0.5	0.06	0.5	0.06	4	2	2	8	1	0.06	0.015	0.125
13	no	no	N77	Farm 3	Escherichia coli	rectal	1-day	128	32	2	0.5	0.5	0.5	4	2	64	128	1	2	1	256
14	yes	no	N79	Farm 3	Escherichia coli	rectal	1-day	4	2	1	0.06	0.5	0.5	4	8	16	8	1	0.015	0.015	256
15	yes	no	N80	Farm 3	Escherichia coli	rectal	1-day	2	2	1	0.06	0.5	0.5	2	4	32	8	1	0.015	0.015	256
16	yes	no	N81	Farm 3	Escherichia coli	rectal	1-day	2	2	1	0.06	0.5	1	4	8	128	8	2	0.015	0.015	256
17	yes	no	N82	Farm 3	Escherichia coli	rectal	1-day	2	2	2	0.06	0.125	0.015	8	16	32	8	1	0.015	0.015	256
18	yes	no	N83	Farm 3	Escherichia coli	rectal	1-day	2	2	1	0.06	0.25	0.015	4	4	2	8	1	0.015	0.015	0.125
19	yes	no	N84	Farm 3	Escherichia coli	rectal	1-day	2	2	1	0.06	0.25	0.015	4	8	2	16	1	0.015	0.015	0.125
20	no	no	N85	Farm 3	Escherichia coli	rectal	1-day	8	4	0.25	0.06	0.25	0.015	1	4	1	8	2	0.015	0.015	0.125
21	no	no	N86	Farm 3	Escherichia coli	rectal	1-day	4	4	0.25	0.06	0.25	0.015	1	2	1	16	0.5	0.015	0.015	0.125
22	yes	no	N87	Farm 3	Escherichia coli	rectal	1-day	4	4	1	0.06	0.25	0.015	2	4	2	16	1	0.015	0.015	0.125
23	yes	no	N88	Farm 3	Escherichia coli	rectal	1-day	4	4	2	0.06	0.25	0.015	2	4	2	16	1	0.015	0.015	0.125
24	no	no	N89	Farm 3	Escherichia coli	rectal	4-week	1	2	0.25	0.06	0.125	0.015	2	4	0.5	16	1	0.015	0.015	0.125
25	no	no	N90	Farm 3	Escherichia coli	rectal	4-week	4	2	0.25	0.06	0.125	0.015	2	8	32	16	2	0.06	0.015	256
26	no	no	N91	Farm 3	Escherichia coli	rectal	4-week	2	1	0.06	0.06	0.125	0.015	2	2	1	8	1	0.015	0.015	256
27	no	no	N92	Farm 3	Escherichia coli	rectal	4-week	4	1	0.06	0.06	0.125	0.015	2	4	0.5	4	1	0.015	0.015	0.125
28	no	no	N93	Farm 3	Escherichia coli	rectal	4-week	2	2	0.06	0.06	0.125	0.015	2	4	0.5	4	0.5	0.015	0.015	0.125
29	no	no	N94	Farm 3	Escherichia coli	rectal	4-week	4	4	0.25	0.06	0.25	0.015	2	2	8	8	4	0.015	0.015	256
30	no	no	N95	Farm 3	Escherichia coli	rectal	4-week	2	2	0.06	0.06	0.125	0.015	1	4	1	8	1	0.015	0.015	0.125
31	no	no	N96	Farm 3	Escherichia coli	rectal	4-week	2	2	0.06	0.06	0.125	0.015	2	4	1	8	4	0.5	1	0.125
32	no	no	N97	Farm 3	Escherichia coli	rectal	4-week	4	4	0.25	0.06	0.5	0.015	2	8	2	16	4	0.015	0.015	0.125
33	no	no	N98	Farm 3	Escherichia coli	rectal	4-week	2	4	0.06	0.06	0.125	0.015	2	8	8	4	1	0.015	0.015	128
34	no	no	N99	Farm 3	Escherichia coli	rectal	4-week	4	8	0.25	0.06	0.125	0.015	2	8	1	4	1	0.015	0.015	0.125
35	no	no	N100	Farm 3	Escherichia coli	rectal	4-week	4	4	0.06	0.06	0.06	0.015	1	4	1	4	1	0.015	0.015	0.125
36	no	no	N101	Farm 3	Escherichia coli	rectal	6-week	8	8	0.25	0.06	0.25	0.5	1	4	1	8	1	0.015	0.015	0.125
37	no	no	N102	Farm 3	Escherichia coli	rectal	6-week	2	2	0.06	0.06	0.125	0.5	2	4	1	8	0.5	0.015	0.015	4
38	no	yes	N103	Farm 3	Escherichia coli	rectal	6-week	128	16	0.06	0.06	0.125	0.5	1	4	8	4	1	0.25	0.25	0.125
39	no	no	N104	Farm 3	Escherichia coli	rectal	6-week	4	8	0.06	0.06	0.25	0.5	2	4	2	8	1	0.015	0.015	0.125
40	yes	no	N105	Farm 3	Escherichia coli	rectal	6-week	128	32	1	0.06	0.25	0.5	2	4	16	8	1	0.015	0.25	1
41	no	no	N106	Farm 3	Escherichia coli	rectal	6-week	4	4	0.5	0.25	0.25	0.5	2	8	2	8	1	0.06	0.015	0.125
42	yes	no	N107	Farm 3	Escherichia coli	rectal	6-week	8	16	0.5	0.06	0.125	0.5	2	4	2	8	1	0.06	0.125	0.125
43	yes	no	N108	Farm 3	Escherichia coli	rectal	6-week	32	32	0.5	0.06	0.25	0.015	1	4	1	4	1	0.06	0.125	0.125
44	no	no	N109	Farm 3	Escherichia coli	rectal	6-week	8	8	0.25	0.06	0.125	0.5	1	4	1	2	1	0.25	0.25	0.125
45	no	no	N110	Farm 3	Escherichia coli	rectal	6-week	8	8	0.06	0.06	0.125	0.5	1	2	1	2	1	0.25	0.25	0.125
46	no	no	N111	Farm 3	Escherichia coli	rectal	6-week	4	8	0.06	0.06	0.25	0.5	0.5	2	1	2	1	0.5	0.25	0.125
47	no	no	N112	Farm 3	Escherichia coli	rectal	6-week	8	16	0.5	0.5	0.06	0.015	16	2	16	2	16	1	1	0.125
48	yes	no	N114	Farm 3	Escherichia coli	rectal	1-day	8	8	2	0.25	2	1	2	8	8	16	2	0.015	0.015	0.125
1	yes	no	N118	Farm 3	Escherichia coli	rectal	1-day	4	4	2	0.06	0.5	1	8	4	16	16	1	0.015	0.015	0.125
2	yes	no	N219	Farm 4	Escherichia coli	rectal	1-day	4	2	2	0.06	0.5	1	32	16	128	16	2	0.06	0.015	0.125
3	yes	no	N220	Farm 4	Escherichia coli	rectal	1-day	4	2	2	0.06	0.25	1	8	4	16	16	1	0.015	0.015	0.125
4	yes	no	N221	Farm 4	Escherichia coli	rectal	1-day	2	2	2	0.06	1	2	16	8	4	8	1	0.015	0.015	0.125
5	no	no	N222	Farm 4	Escherichia coli	rectal	1-day	16	8	16	8	8	2	8	4	4	128	1	0.125	0.125	16
6	no	no	N223	Farm 4	Escherichia coli	rectal	1-day	16	4	0.25	0.25	0.5	0.06	4	8	4	16	0.5	0.015	0.015	0.125
7	yes	no	N224	Farm 4	Escherichia coli	rectal	1-day	1	2	2	0.06	2	2	16	8	4	16	0.5	0.015	0.5	0.125
8	no	no	N225	Farm 4	Escherichia coli	rectal	1-day	2	4	2	0.5	4	2	32	8	16	16	2	0.015	0.015	4
9	yes	no	N226	Farm 4	Escherichia coli	rectal	1-day	8	4	16	1	16	2	64	16	16	32	2	0.06	0.125	4
10	yes	no	N227	Farm 4	Escherichia coli	rectal	1-day	8	4	16	0.25	8	2	64	8	16	64	1	0.06	0.015	2
11	yes	no	N228	Farm 4	Escherichia coli	rectal	1-day	8	4	16	0.06	8	2	16	16	8	32	1	0.06	0.015	4
12	yes	no	N229	Farm 4	Escherichia coli	rectal	1-day	8	4	8	0.25	2	2	16	16	4	32	1	0.06	0.125	2
13	yes	no	N230	Farm 4	Escherichia coli	rectal	1-day	4	4	2	0.06	2	2	16	8	4	32	1	0.06	0.06	0.5
14	yes	no	N231	Farm 4	Escherichia coli	rectal	4-week	4	4	8	0.06	0.5	1	4	8	4	32	1	0.06	0.015	0.125
15	yes	no	N232	Farm 4	Escherichia coli	rectal	4-week	2	2	2	0.06	0.5	1	8	8	4	16	1	0.015	0.015	0.125
16	yes	no	N233	Farm 4	Escherichia coli	rectal	4-week	2	4	8	0.06	2	1	32	8	4	32	1	0.015	0.015	0.125
17	yes	no	N234	Farm 4	Escherichia coli	rectal	4-week	2	4	2	0.06	4	2	16	16	2	16	1	0.015	0.015	0.125
18	yes	no	N235	Farm 4	Escherichia coli	rectal	4-week	2	2	1	0.06	1	0.5	8	8	1	8	1	0.015	0.015	0.5
19	yes	no	N236	Farm 4	Escherichia coli	rectal	4-week	2	2	4	0.06	0.5	1	4	8	2	8	1	0.06	0.015	0.5
20	yes	no	N237	Farm 4	Escherichia coli	rectal	4-week	2	2	2	0.06	0.25	2	2	8	1	8	1	0.015	0.015	0.125
21	yes	no	N238	Farm 4	Escherichia coli	rectal	4-week	8	4	2	0.06	0.5	1	2	8	32	8	0.5	0.015	0.015	0.125
22	yes	no	N239	Farm 4	Escherichia coli	rectal	4-week	2	2	2	0.06	0.5	1	4	2	8	8	0.5	0.06	0.015	0.125
23	yes	no	N240	Farm 4	Escherichia coli	rectal	4-week	2	4	2	0.06	1	2	4	4	4	8	1	0.015	0.015	0.125
24	no	no	N241	Farm 4	Escherichia coli	rectal	4-week	2	2	2	0.5	2	1	4	8	4	16	1	0.015	0.015	0.125
25	no	yes	N242	Farm 4	Escherichia coli	rectal	6-week	64	4	128	32	16	16	16	32	4	4	1	0.25	0.125	4
26	yes	yes	N243	Farm 4	Escherichia coli	rectal	6-week	128	8	2	0.06	0.5	2	8	8	1	2	1	0.015	0.015	0.125
27	yes	no	N244	Farm 4	Escherichia coli	rectal	6-week	2	4	2	0.06	1	2	4	4	16	2	1	0.25	0.125	0.125
28	yes	yes	N245	Farm 4	Escherichia coli	rectal	6-week	128	16	1	0.06	0.5	0.5	128	128	128	128	1	0.06	0.06	256
29	yes	yes	N246	Farm 4	Escherichia coli	rectal	6-week	128	8	1	0.06	0.5	0.5	8	128	128	64	1	0.015	0.015	256
30	yes	yes	N247	Farm 4	Escherichia coli	rectal	6-week	128	8	1	0.06	0.5	1	32	64	128	128	2	0.015	0.015	256
31	yes	yes	N248	Farm 4	Escherichia coli	rectal	6-week	128	8	2	0.06	2	2	128	128	128	128	1	0.015	0.015	256
32	yes	yes	N249	Farm 4	Escherichia coli	rectal	6-week	128	16	1	0.06	0.5	0.015	128	128	128	128	1	0.015	0.015	256
33	yes	yes	N250	Farm 4	Escherichia coli	rectal	6-week	128	16	0.5	0.06	0.5	0.015	128	128	128	128	2	0.015	0.015	256
34	yes	yes	N251	Farm 4	Escherichia coli	rectal	6-week	128	8	4	0.06	8	2	16	128	128	128	1	0.5	0.5	256
35	yes	no	N265	Farm 4	Escherichia coli	rectal	4-week	4	2	0.5	0.06	0.25	1	2	8	0.5	4	2	0.06	0.06	0.125
36	yes	no	N266	Farm 4	Escherichia coli	rectal	6-week	16	4	0.5	0.06	0.5	1	2	2	1	4	1	0.015	0.015	0.5
37	yes	no	N267	Farm 4	Escherichia coli	rectal	6-week	4	4	2	0.06	2	2	2	8	1	4	2	0.5	0.015	0.125
38	yes	no	N292	Farm 2	Escherichia coli	rectal	1-day	8	4	2	0.06	0.5	2	2	4	1	4	1	0.06	0.015	0.125
39	no	no	N293	Farm 2	Escherichia coli	rectal	1-day	8	4	2	1	8	2	2	4	2	8	1	0.06	0.06	0.125
40	no	no	N294	Farm 2	Escherichia coli	rectal	1-day	4	4	4	2	16	2	2	8	2	4	1	0.015	0.125	0.125
41	no	yes	N295	Farm 2	Escherichia coli	rectal	1-day	128	8	4	2	16	8	4	8	128	8	2	0.06	0.06	0.5
42	yes	yes	N296	Farm 2	Escherichia coli	rectal	1-day	128	4	2	0.06	1	2	2	8	32	8	1	0.06	0.015	0.125
43	yes	yes	N297	Farm 2	Escherichia coli	rectal	1-day	16	4	2	0.06	2	2	4	8	1	8	1	0.125	0.015	0.125
44	yes	yes	N298	Farm 2	Escherichia coli	rectal	1-day	16	4	1	0.06	1	1	2	8	1	8	1	0.06	0.015	0.125
45	yes	no	N299	Farm 2	Escherichia coli	rectal	1-day	8	4	0.5	0.06	0.5	1	2	8	1	4	1	0.06	0.015	0.125
46	yes	yes	N300	Farm 2	Escherichia coli	rectal	1-day	16	4	2	0.06	2	1	2	8	1	4	0.5	0.125	0.015	0.125
47	yes	no	N301	Farm 2	Escherichia coli	rectal	1-day	8	4	2	0.06	2	1	2	8	1	4	1	0.125	0.015	0.125
48	yes	no	N302	Farm 2	Escherichia coli	rectal	1-day	8	4	2	0.06	16	2	2	8	1	4	1	0.25	0.015	0.125
1	yes	no	N303	Farm 2	Escherichia coli	rectal	1-day	4	4	1	0.06	0.125	0.015	2	4	2	8	0.5	0.125	0.015	0.125
2	yes	yes	N304	Farm 2	Escherichia coli	rectal	4-week	128	4	128	8	32	32	4	8	32	4	16	0.5	1	0.125
3	yes	yes	N305	Farm 2	Escherichia coli	rectal	4-week	128	8	128	8	32	32	2	4	4	16	1	0.015	0.015	0.125
4	yes	no	N306	Farm 2	Escherichia coli	rectal	4-week	8	4	1	0.06	0.25	0.015	8	8	32	4	1	0.015	0.06	0.125
5	no	no	N307	Farm 2	Escherichia coli	rectal	4-week	4	4	128	128	16	1	4	32	32	4	32	0.25	1	0.125
6	yes	yes	N308	Farm 2	Escherichia coli	rectal	4-week	128	8	2	0.06	8	0.25	4	16	16	8	1	0.015	0.015	256
7	yes	yes	N309	Farm 2	Escherichia coli	rectal	4-week	128	8	2	0.06	8	0.5	4	16	16	4	1	0.015	0.015	256
8	no	no	N310	Farm 2	Escherichia coli	rectal	4-week	4	2	0.06	0.06	0.125	0.015	2	2	1	4	0.5	0.015	0.015	0.125
9	no	yes	N311	Farm 2	Escherichia coli	rectal	4-week	128	8	128	0.06	32	32	2	4	2	4	0.5	1	0.5	0.125
10	yes	yes	N312	Farm 2	Escherichia coli	rectal	4-week	128	8	1	0.06	0.5	0.015	8	8	16	4	0.5	0.06	0.03	256
11	yes	yes	N313	Farm 2	Escherichia coli	rectal	4-week	128	2	128	0.06	32	32	0.5	2	0.5	2	16	0.5	0.5	0.125
12	yes	no	N314	Farm 2	Escherichia coli	rectal	4-week	4	2	1	0.06	0.125	0.015	0.5	4	0.5	4	0.5	0.015	0.015	0.125
13	no	yes	N315	Farm 2	Escherichia coli	rectal	4-week	16	4	1	0.25	0.25	0.125	1	8	2	32	1	0.06	0.015	0.125
14	no	yes	N316	Farm 2	Escherichia coli	rectal	6-week	128	8	2	1	0.5	0.25	0.5	2	64	128	1	0.06	0.015	0.125
15	yes	yes	N317	Farm 2	Escherichia coli	rectal	6-week	128	8	0.5	0.06	0.125	0.5	0.5	2	32	128	0.5	0.015	0.015	256
16	yes	yes	N318	Farm 2	Escherichia coli	rectal	6-week	128	4	0.5	0.06	0.125	0.5	2	4	32	128	1	0.06	0.015	256
17	no	yes	N319	Farm 2	Escherichia coli	rectal	6-week	128	16	0.06	0.06	0.125	0.015	2	4	32	4	0.5	0.015	0.015	0.125
18	no	yes	N320	Farm 2	Escherichia coli	rectal	6-week	128	8	0.06	0.25	0.5	0.015	2	4	4	8	1	0.06	0.06	256
19	no	yes	N321	Farm 2	Escherichia coli	rectal	6-week	128	16	0.06	0.5	0.125	0.015	2	2	32	128	0.5	0.015	0.015	256
20	no	yes	N322	Farm 2	Escherichia coli	rectal	6-week	128	16	0.06	0.06	0.06	0.015	2	2	16	4	0.5	0.015	0.06	0.125
21	no	yes	N323	Farm 2	Escherichia coli	rectal	6-week	128	8	0.5	1	0.125	0.125	4	2	8	4	0.5	0.015	0.015	0.125
22	no	no	N324	Farm 2	Escherichia coli	rectal	6-week	8	4	0.06	0.25	0.125	0.015	2	2	2	16	0.5	0.015	0.015	0.125
23	no	yes	N325	Farm 2	Escherichia coli	rectal	6-week	128	16	0.06	0.06	0.06	0.06	1	2	16	128	0.5	0.015	0.015	0.125
24	yes	yes	N326	Farm 2	Escherichia coli	rectal	6-week	128	8	1	0.06	0.125	0.06	0.5	1	64	128	1	0.125	0.25	0.125
25	yes	no	N327	Farm 2	Escherichia coli	rectal	6-week	4	8	0.5	0.25	0.125	0.015	1	4	1	8	0.5	0.015	0.015	0.125
26	yes	yes	N328	Farm 2	Escherichia coli	rectal	1-day	128	8	128	0.06	32	32	2	4	1	8	1	0.015	0.125	0.125
27	yes	yes	N329	Farm 2	Escherichia coli	rectal	1-day	128	16	64	0.25	16	16	1	4	32	4	2	0.015	0.015	0.125
28	yes	yes	N330	Farm 2	Escherichia coli	rectal	1-day	128	8	128	2	32	32	2	4	2	8	0.5	0.125	1	0.125
29	yes	yes	N331	Farm 2	Escherichia coli	rectal	1-day	128	8	128	0.5	32	32	4	4	1	8	1	0.015	0.015	0.125
30	yes	yes	N332	Farm 2	Escherichia coli	rectal	1-day	128	8	128	0.25	32	32	2	4	32	8	2	0.015	0.015	256
31	yes	yes	N333	Farm 2	Escherichia coli	rectal	1-day	128	16	128	2	32	32	2	4	32	8	1	0.015	0.015	1
32	yes	yes	N334	Farm 2	Escherichia coli	rectal	1-day	128	8	128	8	32	32	2	4	64	8	1	0.015	0.015	256
33	yes	yes	N335	Farm 2	Escherichia coli	rectal	1-day	128	8	128	8	32	32	2	2	1	8	1	0.125	0.015	0.125
34	yes	yes	N336	Farm 2	Escherichia coli	rectal	1-day	128	4	128	0.06	32	32	2	4	64	8	1	0.015	0.015	256
35	yes	yes	N337	Farm 2	Escherichia coli	rectal	1-day	128	4	128	0.06	32	32	2	4	64	8	1	0.015	0.015	256
36	yes	yes	N338	Farm 2	Escherichia coli	rectal	4-week	128	4	128	0.06	32	32	2	2	1	4	1	0.015	0.015	0.125
37	yes	yes	N339	Farm 2	Escherichia coli	rectal	4-week	128	8	128	4	32	32	2	4	2	8	0.5	0.25	0.015	0.125
38	yes	yes	N340	Farm 2	Escherichia coli	rectal	4-week	128	8	128	4	32	32	2	4	2	4	0.5	0.015	0.015	0.125
39	yes	yes	N341	Farm 2	Escherichia coli	rectal	4-week	128	8	128	0.25	32	32	1	8	32	16	1	0.06	0.015	0.125
40	yes	yes	N342	Farm 2	Escherichia coli	rectal	4-week	128	8	128	0.25	32	32	1	1	4	8	0.5	0.06	0.015	0.125
41	yes	yes	N343	Farm 2	Escherichia coli	rectal	4-week	128	8	128	0.25	32	32	2	4	128	16	0.5	0.06	0.06	0.125
42	yes	yes	N344	Farm 2	Escherichia coli	rectal	4-week	128	4	128	0.06	32	32	2	2	128	8	1	0.015	0.015	256
43	yes	yes	N345	Farm 2	Escherichia coli	rectal	4-week	128	8	128	0.06	32	32	32	2	32	8	0.5	1	0.5	2
44	yes	yes	N346	Farm 2	Escherichia coli	rectal	4-week	128	8	128	0.06	32	32	128	4	32	4	1	0.5	0.5	0.125
45	yes	yes	N347	Farm 2	Escherichia coli	rectal	4-week	128	8	128	0.06	32	32	32	2	16	4	1	0.5	0.25	0.125
46	yes	yes	N348	Farm 2	Escherichia coli	rectal	4-week	128	4	128	0.06	32	32	0.5	2	1	4	0.5	0.015	0.015	0.125
47	yes	yes	N349	Farm 2	Escherichia coli	rectal	4-week	128	8	128	0.25	32	32	2	4	64	32	1	0.06	0.015	0.125
48	yes	yes	N350	Farm 2	Escherichia coli	rectal	6-week	128	4	128	0.06	32	32	4	4	32	8	1	0.015	0.015	256
49	yes	yes	N351	Farm 2	Escherichia coli	rectal	6-week	128	4	128	0.06	32	32	2	4	2	2	1	0.015	0.015	0.125
50	yes	yes	N352	Farm 2	Escherichia coli	rectal	6-week	128	4	128	0.06	32	32	2	2	2	2	1	0.015	0.015	0.125
51	yes	yes	N353	Farm 2	Escherichia coli	rectal	6-week	128	4	128	0.06	32	32	1	2	1	2	1	0.015	0.06	0.125
52	yes	yes	N354	Farm 2	Escherichia coli	rectal	6-week	128	4	128	0.06	32	32	2	2	1	4	1	0.015	0.015	0.125
53	yes	yes	N355	Farm 2	Escherichia coli	rectal	6-week	128	4	128	0.5	32	32	2	2	1	8	1	0.06	0.015	0.125
54	yes	yes	N356	Farm 2	Escherichia coli	rectal	6-week	128	4	128	0.06	32	32	0.5	2	4	8	0.5	0.015	0.015	0.125
55	yes	yes	N357	Farm 2	Escherichia coli	rectal	6-week	128	4	128	0.06	32	32	1	2	1	4	0.5	0.015	0.015	0.125
56	yes	yes	N358	Farm 2	Escherichia coli	rectal	6-week	128	8	128	0.5	32	32	2	2	1	8	1	0.015	0.015	0.125
57	yes	yes	N359	Farm 2	Escherichia coli	rectal	6-week	128	4	128	0.06	32	32	1	2	1	4	0.5	0.125	0.015	0.125
58	yes	yes	N360	Farm 2	Escherichia coli	rectal	6-week	128	8	128	0.25	32	32	2	2	2	8	0.5	1	0.5	0.125
59	yes	yes	N361	Farm 2	Escherichia coli	rectal	6-week	128	8	128	0.06	32	32	2	2	1	4	1	1	0.25	0.125
