# Supplementary material for: Integrated Phenotypic and Genomic Characterization of Cefotaxime/Clavulanic Acid Inhibitor-Positive Multidrug-Resistant Escherichia coli from Large-Scale Pig Farms in Hungary
Source: Animals (Basel). 2026 Feb 25;16(5):722. doi: 10.3390/ani16050722 (PMC12984990; doi:10.3390/ani16050722)
Supplement: Supplementary file 1 [file animals-16-00722-s001.zip › Supplementary Table S3.xlsx]

## Sheet: MLST
ID	Sequence Type	Locus	Identity	Coverage	Alignment Length	Allele Length	Gaps	Allele
ESBL1_spades_megahit.gam	7512	adk	100	100	536	536	0	adk_8
ESBL1_spades_megahit.gam	7512	fumC	100	100	469	469	0	fumC_1032
ESBL1_spades_megahit.gam	7512	gyrB	100	100	460	460	0	gyrB_1
ESBL1_spades_megahit.gam	7512	icd	100	100	518	518	0	icd_8
ESBL1_spades_megahit.gam	7512	mdh	100	100	452	452	0	mdh_8
ESBL1_spades_megahit.gam	7512	purA	100	100	478	478	0	purA_8
ESBL1_spades_megahit.gam	7512	recA	100	100	510	510	0	recA_2
ESBL2_spades_megahit.gam	58	adk	100	100	536	536	0	adk_6
ESBL2_spades_megahit.gam	58	fumC	100	100	469	469	0	fumC_4
ESBL2_spades_megahit.gam	58	gyrB	100	100	460	460	0	gyrB_4
ESBL2_spades_megahit.gam	58	icd	100	100	518	518	0	icd_16
ESBL2_spades_megahit.gam	58	mdh	100	100	452	452	0	mdh_24
ESBL2_spades_megahit.gam	58	purA	100	100	478	478	0	purA_8
ESBL2_spades_megahit.gam	58	recA	100	100	510	510	0	recA_14
ESBL3_spades_megahit.gam	137	adk	100	100	536	536	0	adk_19
ESBL3_spades_megahit.gam	137	fumC	100	100	469	469	0	fumC_23
ESBL3_spades_megahit.gam	137	gyrB	100	100	460	460	0	gyrB_51
ESBL3_spades_megahit.gam	137	icd	100	100	518	518	0	icd_24
ESBL3_spades_megahit.gam	137	mdh	100	100	452	452	0	mdh_21
ESBL3_spades_megahit.gam	137	purA	100	100	478	478	0	purA_2
ESBL3_spades_megahit.gam	137	recA	100	100	510	510	0	recA_16
ESBL4_spades_megahit.gam	34	adk	100	100	536	536	0	adk_10
ESBL4_spades_megahit.gam	34	fumC	100	100	469	469	0	fumC_11
ESBL4_spades_megahit.gam	34	gyrB	100	100	460	460	0	gyrB_4
ESBL4_spades_megahit.gam	34	icd	100	100	518	518	0	icd_1
ESBL4_spades_megahit.gam	34	mdh	100	100	452	452	0	mdh_8
ESBL4_spades_megahit.gam	34	purA	100	100	478	478	0	purA_8
ESBL4_spades_megahit.gam	34	recA	100	100	510	510	0	recA_2
ESBL5_spades_megahit.gam	131	adk	100	100	536	536	0	adk_53
ESBL5_spades_megahit.gam	131	fumC	100	100	469	469	0	fumC_40
ESBL5_spades_megahit.gam	131	gyrB	100	100	460	460	0	gyrB_47
ESBL5_spades_megahit.gam	131	icd	100	100	518	518	0	icd_13
ESBL5_spades_megahit.gam	131	mdh	100	100	452	452	0	mdh_36
ESBL5_spades_megahit.gam	131	purA	100	100	478	478	0	purA_28
ESBL5_spades_megahit.gam	131	recA	100	100	510	510	0	recA_29
ESBL17_spades_megahit.gam	2602	adk	100	100	536	536	0	adk_6
ESBL17_spades_megahit.gam	2602	fumC	100	100	469	469	0	fumC_95
ESBL17_spades_megahit.gam	2602	gyrB	100	100	460	460	0	gyrB_3
ESBL17_spades_megahit.gam	2602	icd	100	100	518	518	0	icd_274
ESBL17_spades_megahit.gam	2602	mdh	100	100	452	452	0	mdh_9
ESBL17_spades_megahit.gam	2602	purA	100	100	478	478	0	purA_8
ESBL17_spades_megahit.gam	2602	recA	100	100	510	510	0	recA_2
ESBL18_spades_megahit.gam	29	adk	100	100	536	536	0	adk_6
ESBL18_spades_megahit.gam	29	fumC	100	100	469	469	0	fumC_4
ESBL18_spades_megahit.gam	29	gyrB	100	100	460	460	0	gyrB_12
ESBL18_spades_megahit.gam	29	icd	100	100	518	518	0	icd_16
ESBL18_spades_megahit.gam	29	mdh	100	100	452	452	0	mdh_9
ESBL18_spades_megahit.gam	29	purA	100	100	478	478	0	purA_7
ESBL18_spades_megahit.gam	29	recA	100	100	510	510	0	recA_7
ESBL19_spades_megahit.gam	10	adk	100	100	536	536	0	adk_10
ESBL19_spades_megahit.gam	10	fumC	100	100	469	469	0	fumC_11
ESBL19_spades_megahit.gam	10	gyrB	100	100	460	460	0	gyrB_4
ESBL19_spades_megahit.gam	10	icd	100	100	518	518	0	icd_8
ESBL19_spades_megahit.gam	10	mdh	100	100	452	452	0	mdh_8
ESBL19_spades_megahit.gam	10	purA	100	100	478	478	0	purA_8
ESBL19_spades_megahit.gam	10	recA	100	100	510	510	0	recA_2
ESBL20_spades_megahit.gam	48	adk	100	100	536	536	0	adk_6
ESBL20_spades_megahit.gam	48	fumC	100	100	469	469	0	fumC_11
ESBL20_spades_megahit.gam	48	gyrB	100	100	460	460	0	gyrB_4
ESBL20_spades_megahit.gam	48	icd	100	100	518	518	0	icd_8
ESBL20_spades_megahit.gam	48	mdh	100	100	452	452	0	mdh_8
ESBL20_spades_megahit.gam	48	purA	100	100	478	478	0	purA_8
ESBL20_spades_megahit.gam	48	recA	100	100	510	510	0	recA_2
ESBL21_spades_megahit.gam	88	adk	100	100	536	536	0	adk_6
ESBL21_spades_megahit.gam	88	fumC	100	100	469	469	0	fumC_4
ESBL21_spades_megahit.gam	88	gyrB	100	100	460	460	0	gyrB_12
ESBL21_spades_megahit.gam	88	icd	100	100	518	518	0	icd_1
ESBL21_spades_megahit.gam	88	mdh	100	100	452	452	0	mdh_20
ESBL21_spades_megahit.gam	88	purA	100	100	478	478	0	purA_12
ESBL21_spades_megahit.gam	88	recA	100	100	510	510	0	recA_7
ESBL22_spades_megahit.gam	10	adk	100	100	536	536	0	adk_10
ESBL22_spades_megahit.gam	10	fumC	100	100	469	469	0	fumC_11
ESBL22_spades_megahit.gam	10	gyrB	100	100	460	460	0	gyrB_4
ESBL22_spades_megahit.gam	10	icd	100	100	518	518	0	icd_8
ESBL22_spades_megahit.gam	10	mdh	100	100	452	452	0	mdh_8
ESBL22_spades_megahit.gam	10	purA	100	100	478	478	0	purA_8
ESBL22_spades_megahit.gam	10	recA	100	100	510	510	0	recA_2
ESBL23_spades_megahit.gam	7323	adk	100	100	536	536	0	adk_10
ESBL23_spades_megahit.gam	7323	fumC	100	100	469	469	0	fumC_11
ESBL23_spades_megahit.gam	7323	gyrB	100	100	460	460	0	gyrB_4
ESBL23_spades_megahit.gam	7323	icd	100	100	518	518	0	icd_795
ESBL23_spades_megahit.gam	7323	mdh	100	100	452	452	0	mdh_8
ESBL23_spades_megahit.gam	7323	purA	100	100	478	478	0	purA_8
ESBL23_spades_megahit.gam	7323	recA	100	100	510	510	0	recA_405
ESBL24_spades_megahit.gam	10	adk	100	100	536	536	0	adk_10
ESBL24_spades_megahit.gam	10	fumC	100	100	469	469	0	fumC_11
ESBL24_spades_megahit.gam	10	gyrB	100	100	460	460	0	gyrB_4
ESBL24_spades_megahit.gam	10	icd	100	100	518	518	0	icd_8
ESBL24_spades_megahit.gam	10	mdh	100	100	452	452	0	mdh_8
ESBL24_spades_megahit.gam	10	purA	100	100	478	478	0	purA_8
ESBL24_spades_megahit.gam	10	recA	100	100	510	510	0	recA_2
ESBL25_spades_megahit.gam	1397	adk	100	100	536	536	0	adk_10
ESBL25_spades_megahit.gam	1397	fumC	100	100	469	469	0	fumC_11
ESBL25_spades_megahit.gam	1397	gyrB	100	100	460	460	0	gyrB_4
ESBL25_spades_megahit.gam	1397	icd	100	100	518	518	0	icd_8
ESBL25_spades_megahit.gam	1397	mdh	100	100	452	452	0	mdh_8
ESBL25_spades_megahit.gam	1397	purA	100	100	478	478	0	purA_21
ESBL25_spades_megahit.gam	1397	recA	100	100	510	510	0	recA_2
ESBL29_spades_megahit.gam	1090	adk	100	100	536	536	0	adk_18
ESBL29_spades_megahit.gam	1090	fumC	100	100	469	469	0	fumC_202
ESBL29_spades_megahit.gam	1090	gyrB	100	100	460	460	0	gyrB_27
ESBL29_spades_megahit.gam	1090	icd	100	100	518	518	0	icd_182
ESBL29_spades_megahit.gam	1090	mdh	100	100	452	452	0	mdh_145
ESBL29_spades_megahit.gam	1090	purA	100	100	478	478	0	purA_1
ESBL29_spades_megahit.gam	1090	recA	100	100	510	510	0	recA_19
ESBL32_spades_megahit.gam	10	adk	100	100	536	536	0	adk_10
ESBL32_spades_megahit.gam	10	fumC	100	100	469	469	0	fumC_11
ESBL32_spades_megahit.gam	10	gyrB	100	100	460	460	0	gyrB_4
ESBL32_spades_megahit.gam	10	icd	100	100	518	518	0	icd_8
ESBL32_spades_megahit.gam	10	mdh	100	100	452	452	0	mdh_8
ESBL32_spades_megahit.gam	10	purA	100	100	478	478	0	purA_8
ESBL32_spades_megahit.gam	10	recA	100	100	510	510	0	recA_2
ESBL33_spades_megahit.gam	10	adk	100	100	536	536	0	adk_10
ESBL33_spades_megahit.gam	10	fumC	100	100	469	469	0	fumC_11
ESBL33_spades_megahit.gam	10	gyrB	100	100	460	460	0	gyrB_4
ESBL33_spades_megahit.gam	10	icd	100	100	518	518	0	icd_8
ESBL33_spades_megahit.gam	10	mdh	100	100	452	452	0	mdh_8
ESBL33_spades_megahit.gam	10	purA	100	100	478	478	0	purA_8
ESBL33_spades_megahit.gam	10	recA	100	100	510	510	0	recA_2
ESBL34_spades_megahit.gam	1397	adk	100	100	536	536	0	adk_10
ESBL34_spades_megahit.gam	1397	fumC	100	100	469	469	0	fumC_11
ESBL34_spades_megahit.gam	1397	gyrB	100	100	460	460	0	gyrB_4
ESBL34_spades_megahit.gam	1397	icd	100	100	518	518	0	icd_8
ESBL34_spades_megahit.gam	1397	mdh	100	100	452	452	0	mdh_8
ESBL34_spades_megahit.gam	1397	purA	100	100	478	478	0	purA_21
ESBL34_spades_megahit.gam	1397	recA	100	100	510	510	0	recA_2
ESBL35_spades_megahit.gam	910	adk	100	100	536	536	0	adk_100
ESBL35_spades_megahit.gam	910	fumC	100	100	469	469	0	fumC_23
ESBL35_spades_megahit.gam	910	gyrB	100	100	460	460	0	gyrB_68
ESBL35_spades_megahit.gam	910	icd	100	100	518	518	0	icd_8
ESBL35_spades_megahit.gam	910	mdh	100	100	452	452	0	mdh_7
ESBL35_spades_megahit.gam	910	purA	100	100	478	478	0	purA_3
ESBL35_spades_megahit.gam	910	recA	100	100	510	510	0	recA_7
ESBL36_spades_megahit.gam	2949	adk	100	100	536	536	0	adk_6
ESBL36_spades_megahit.gam	2949	fumC	100	100	469	469	0	fumC_95
ESBL36_spades_megahit.gam	2949	gyrB	100	100	460	460	0	gyrB_22
ESBL36_spades_megahit.gam	2949	icd	100	100	518	518	0	icd_18
ESBL36_spades_megahit.gam	2949	mdh	100	100	452	452	0	mdh_11
ESBL36_spades_megahit.gam	2949	purA	100	100	478	478	0	purA_122
ESBL36_spades_megahit.gam	2949	recA	100	100	510	510	0	recA_2
ESBL38_spades_megahit.gam	910	adk	100	100	536	536	0	adk_100
ESBL38_spades_megahit.gam	910	fumC	100	100	469	469	0	fumC_23
ESBL38_spades_megahit.gam	910	gyrB	100	100	460	460	0	gyrB_68
ESBL38_spades_megahit.gam	910	icd	100	100	518	518	0	icd_8
ESBL38_spades_megahit.gam	910	mdh	100	100	452	452	0	mdh_7
ESBL38_spades_megahit.gam	910	purA	100	100	478	478	0	purA_3
ESBL38_spades_megahit.gam	910	recA	100	100	510	510	0	recA_7
ESBL39_spades_megahit.gam	14344	adk	100	100	536	536	0	adk_10
ESBL39_spades_megahit.gam	14344	fumC	100	100	469	469	0	fumC_2280
ESBL39_spades_megahit.gam	14344	gyrB	100	100	460	460	0	gyrB_4
ESBL39_spades_megahit.gam	14344	icd	100	100	518	518	0	icd_8
ESBL39_spades_megahit.gam	14344	mdh	100	100	452	452	0	mdh_8
ESBL39_spades_megahit.gam	14344	purA	100	100	478	478	0	purA_8
ESBL39_spades_megahit.gam	14344	recA	100	100	510	510	0	recA_2
ESBL40_spades_megahit.gam	3947	adk	100	100	536	536	0	adk_340
ESBL40_spades_megahit.gam	3947	fumC	100	100	469	469	0	fumC_499
ESBL40_spades_megahit.gam	3947	gyrB	100	100	460	460	0	gyrB_371
ESBL40_spades_megahit.gam	3947	icd	100	100	518	518	0	icd_423
ESBL40_spades_megahit.gam	3947	mdh	100	100	452	452	0	mdh_326
ESBL40_spades_megahit.gam	3947	purA	100	100	478	478	0	purA_308
ESBL40_spades_megahit.gam	3947	recA	100	100	510	510	0	recA_277
ESBL48_spades_megahit.gam	1670	adk	100	100	536	536	0	adk_18
ESBL48_spades_megahit.gam	1670	fumC	100	100	469	469	0	fumC_218
ESBL48_spades_megahit.gam	1670	gyrB	100	100	460	460	0	gyrB_67
ESBL48_spades_megahit.gam	1670	icd	100	100	518	518	0	icd_240
ESBL48_spades_megahit.gam	1670	mdh	100	100	452	452	0	mdh_5
ESBL48_spades_megahit.gam	1670	purA	100	100	478	478	0	purA_5
ESBL48_spades_megahit.gam	1670	recA	100	100	510	510	0	recA_4
ESBL62_spades_megahit.gam	7323	adk	100	100	536	536	0	adk_10
ESBL62_spades_megahit.gam	7323	fumC	100	100	469	469	0	fumC_11
ESBL62_spades_megahit.gam	7323	gyrB	100	100	460	460	0	gyrB_4
ESBL62_spades_megahit.gam	7323	icd	100	100	518	518	0	icd_795
ESBL62_spades_megahit.gam	7323	mdh	100	100	452	452	0	mdh_8
ESBL62_spades_megahit.gam	7323	purA	100	100	478	478	0	purA_8
ESBL62_spades_megahit.gam	7323	recA	100	100	510	510	0	recA_405
ESBL69_spades_megahit.gam	398	adk	100	100	536	536	0	adk_64
ESBL69_spades_megahit.gam	398	fumC	100	100	469	469	0	fumC_7
ESBL69_spades_megahit.gam	398	gyrB	100	100	460	460	0	gyrB_1
ESBL69_spades_megahit.gam	398	icd	100	100	518	518	0	icd_1
ESBL69_spades_megahit.gam	398	mdh	100	100	452	452	0	mdh_8
ESBL69_spades_megahit.gam	398	purA	100	100	478	478	0	purA_8
ESBL69_spades_megahit.gam	398	recA	100	100	510	510	0	recA_6
ESBL74_spades_megahit.gam	4597	adk	100	100	536	536	0	adk_260
ESBL74_spades_megahit.gam	4597	fumC	100	100	469	469	0	fumC_231
ESBL74_spades_megahit.gam	4597	gyrB	100	100	460	460	0	gyrB_167
ESBL74_spades_megahit.gam	4597	icd	100	100	518	518	0	icd_484
ESBL74_spades_megahit.gam	4597	mdh	100	100	452	452	0	mdh_59
ESBL74_spades_megahit.gam	4597	purA	100	100	478	478	0	purA_352
ESBL74_spades_megahit.gam	4597	recA	100	100	510	510	0	recA_321
ESBL75_spades_megahit.gam	56	adk	100	100	536	536	0	adk_6
ESBL75_spades_megahit.gam	56	fumC	100	100	469	469	0	fumC_4
ESBL75_spades_megahit.gam	56	gyrB	100	100	460	460	0	gyrB_4
ESBL75_spades_megahit.gam	56	icd	100	100	518	518	0	icd_18
ESBL75_spades_megahit.gam	56	mdh	100	100	452	452	0	mdh_24
ESBL75_spades_megahit.gam	56	purA	100	100	478	478	0	purA_5
ESBL75_spades_megahit.gam	56	recA	100	100	510	510	0	recA_14!
ESBL75_spades_megahit.gam	56	recA	100	100	510	510	0	recA_14!
ESBL76_spades_megahit.gam	641	adk	100	100	536	536	0	adk_9
ESBL76_spades_megahit.gam	641	fumC	100	100	469	469	0	fumC_6
ESBL76_spades_megahit.gam	641	gyrB	100	100	460	460	0	gyrB_33
ESBL76_spades_megahit.gam	641	icd	100	100	518	518	0	icd_131
ESBL76_spades_megahit.gam	641	mdh	100	100	452	452	0	mdh_24
ESBL76_spades_megahit.gam	641	purA	100	100	478	478	0	purA_8
ESBL76_spades_megahit.gam	641	recA	100	100	510	510	0	recA_7
ESBL79_spades_megahit.gam	540	adk	100	100	536	536	0	adk_6
ESBL79_spades_megahit.gam	540	fumC	100	100	469	469	0	fumC_7
ESBL79_spades_megahit.gam	540	gyrB	100	100	460	460	0	gyrB_57
ESBL79_spades_megahit.gam	540	icd	100	100	518	518	0	icd_1
ESBL79_spades_megahit.gam	540	mdh	100	100	452	452	0	mdh_8
ESBL79_spades_megahit.gam	540	purA	100	100	478	478	0	purA_8
ESBL79_spades_megahit.gam	540	recA	100	100	510	510	0	recA_2
ESBL80_spades_megahit.gam	744	adk	100	100	536	536	0	adk_10
ESBL80_spades_megahit.gam	744	fumC	100	100	469	469	0	fumC_11
ESBL80_spades_megahit.gam	744	gyrB	100	100	460	460	0	gyrB_135
ESBL80_spades_megahit.gam	744	icd	100	100	518	518	0	icd_8
ESBL80_spades_megahit.gam	744	mdh	100	100	452	452	0	mdh_8
ESBL80_spades_megahit.gam	744	purA	100	100	478	478	0	purA_8
ESBL80_spades_megahit.gam	744	recA	100	100	510	510	0	recA_2
ESBL81_spades_megahit.gam	101	adk	100	100	536	536	0	adk_43
ESBL81_spades_megahit.gam	101	fumC	100	100	469	469	0	fumC_41
ESBL81_spades_megahit.gam	101	gyrB	100	100	460	460	0	gyrB_15
ESBL81_spades_megahit.gam	101	icd	100	100	518	518	0	icd_18
ESBL81_spades_megahit.gam	101	mdh	100	100	452	452	0	mdh_11
ESBL81_spades_megahit.gam	101	purA	100	100	478	478	0	purA_7
ESBL81_spades_megahit.gam	101	recA	100	100	510	510	0	recA_6
ESBL82_spades_megahit.gam	744	adk	100	100	536	536	0	adk_10
ESBL82_spades_megahit.gam	744	fumC	100	100	469	469	0	fumC_11
ESBL82_spades_megahit.gam	744	gyrB	100	100	460	460	0	gyrB_135
ESBL82_spades_megahit.gam	744	icd	100	100	518	518	0	icd_8
ESBL82_spades_megahit.gam	744	mdh	100	100	452	452	0	mdh_8
ESBL82_spades_megahit.gam	744	purA	100	100	478	478	0	purA_8
ESBL82_spades_megahit.gam	744	recA	100	100	510	510	0	recA_2!
ESBL82_spades_megahit.gam	744	recA	100	100	510	510	0	recA_2!
ESBL83_spades_megahit.gam	58	adk	100	100	536	536	0	adk_6
ESBL83_spades_megahit.gam	58	fumC	100	100	469	469	0	fumC_4
ESBL83_spades_megahit.gam	58	gyrB	100	100	460	460	0	gyrB_4
ESBL83_spades_megahit.gam	58	icd	100	100	518	518	0	icd_16
ESBL83_spades_megahit.gam	58	mdh	100	100	452	452	0	mdh_24
ESBL83_spades_megahit.gam	58	purA	100	100	478	478	0	purA_8
ESBL83_spades_megahit.gam	58	recA	100	100	510	510	0	recA_14
ESBL87_spades_megahit.gam	56	adk	100	100	536	536	0	adk_6
ESBL87_spades_megahit.gam	56	fumC	100	100	469	469	0	fumC_4
ESBL87_spades_megahit.gam	56	gyrB	100	100	460	460	0	gyrB_4
ESBL87_spades_megahit.gam	56	icd	100	100	518	518	0	icd_18
ESBL87_spades_megahit.gam	56	mdh	100	100	452	452	0	mdh_24
ESBL87_spades_megahit.gam	56	purA	100	100	478	478	0	purA_5
ESBL87_spades_megahit.gam	56	recA	100	100	510	510	0	recA_14
ESBL88_spades_megahit.gam	56	adk	100	100	536	536	0	adk_6
ESBL88_spades_megahit.gam	56	fumC	100	100	469	469	0	fumC_4
ESBL88_spades_megahit.gam	56	gyrB	100	100	460	460	0	gyrB_4
ESBL88_spades_megahit.gam	56	icd	100	100	518	518	0	icd_18
ESBL88_spades_megahit.gam	56	mdh	100	100	452	452	0	mdh_24
ESBL88_spades_megahit.gam	56	purA	100	100	478	478	0	purA_5
ESBL88_spades_megahit.gam	56	recA	100	100	510	510	0	recA_14
ESBL105_spades_megahit.gam	3550	adk	100	100	536	536	0	adk_9
ESBL105_spades_megahit.gam	3550	fumC	100	100	469	469	0	fumC_23
ESBL105_spades_megahit.gam	3550	gyrB	100	100	460	460	0	gyrB_339
ESBL105_spades_megahit.gam	3550	icd	100	100	518	518	0	icd_18
ESBL105_spades_megahit.gam	3550	mdh	100	100	452	452	0	mdh_9
ESBL105_spades_megahit.gam	3550	purA	100	100	478	478	0	purA_8
ESBL105_spades_megahit.gam	3550	recA	100	100	510	510	0	recA_6
ESBL219_spades_megahit.gam	2064	adk	100	100	536	536	0	adk_207
ESBL219_spades_megahit.gam	2064	fumC	100	100	469	469	0	fumC_297
ESBL219_spades_megahit.gam	2064	gyrB	100	100	460	460	0	gyrB_260
ESBL219_spades_megahit.gam	2064	icd	100	100	518	518	0	icd_254
ESBL219_spades_megahit.gam	2064	mdh	100	100	452	452	0	mdh_1
ESBL219_spades_megahit.gam	2064	purA	100	100	478	478	0	purA_2
ESBL219_spades_megahit.gam	2064	recA	100	100	510	510	0	recA_2
ESBL220_spades_megahit.gam	898	adk	100	100	536	536	0	adk_6
ESBL220_spades_megahit.gam	898	fumC	100	100	469	469	0	fumC_8
ESBL220_spades_megahit.gam	898	gyrB	100	100	460	460	0	gyrB_4
ESBL220_spades_megahit.gam	898	icd	100	100	518	518	0	icd_159
ESBL220_spades_megahit.gam	898	mdh	100	100	452	452	0	mdh_9
ESBL220_spades_megahit.gam	898	purA	100	100	478	478	0	purA_23
ESBL220_spades_megahit.gam	898	recA	100	100	510	510	0	recA_7
ESBL221_spades_megahit.gam	3476	adk	100	100	536	536	0	adk_10
ESBL221_spades_megahit.gam	3476	fumC	100	100	469	469	0	fumC_11
ESBL221_spades_megahit.gam	3476	gyrB	100	100	460	460	0	gyrB_4
ESBL221_spades_megahit.gam	3476	icd	100	100	518	518	0	icd_8
ESBL221_spades_megahit.gam	3476	mdh	100	100	452	452	0	mdh_291
ESBL221_spades_megahit.gam	3476	purA	100	100	478	478	0	purA_8
ESBL221_spades_megahit.gam	3476	recA	100	100	510	510	0	recA_2
ESBL224_spades_megahit.gam	3476	adk	100	100	536	536	0	adk_10
ESBL224_spades_megahit.gam	3476	fumC	100	100	469	469	0	fumC_11
ESBL224_spades_megahit.gam	3476	gyrB	100	100	460	460	0	gyrB_4
ESBL224_spades_megahit.gam	3476	icd	100	100	518	518	0	icd_8
ESBL224_spades_megahit.gam	3476	mdh	100	100	452	452	0	mdh_291
ESBL224_spades_megahit.gam	3476	purA	100	100	478	478	0	purA_8
ESBL224_spades_megahit.gam	3476	recA	100	100	510	510	0	recA_2
ESBL226_spades_megahit.gam	1665	adk	100	100	536	536	0	adk_63
ESBL226_spades_megahit.gam	1665	fumC	100	100	469	469	0	fumC_29
ESBL226_spades_megahit.gam	1665	gyrB	100	100	460	460	0	gyrB_3
ESBL226_spades_megahit.gam	1665	icd	100	100	518	518	0	icd_1
ESBL226_spades_megahit.gam	1665	mdh	100	100	452	452	0	mdh_24
ESBL226_spades_megahit.gam	1665	purA	100	100	478	478	0	purA_23
ESBL226_spades_megahit.gam	1665	recA	100	100	510	510	0	recA_7
ESBL227_spades_megahit.gam	2792	adk	100	100	536	536	0	adk_87
ESBL227_spades_megahit.gam	2792	fumC	100	100	469	469	0	fumC_53
ESBL227_spades_megahit.gam	2792	gyrB	100	100	460	460	0	gyrB_231
ESBL227_spades_megahit.gam	2792	icd	100	100	518	518	0	icd_140
ESBL227_spades_megahit.gam	2792	mdh	100	100	452	452	0	mdh_1
ESBL227_spades_megahit.gam	2792	purA	100	100	478	478	0	purA_187
ESBL227_spades_megahit.gam	2792	recA	100	100	510	510	0	recA_2
ESBL229_spades_megahit.gam	1665	adk	100	100	536	536	0	adk_63
ESBL229_spades_megahit.gam	1665	fumC	100	100	469	469	0	fumC_29
ESBL229_spades_megahit.gam	1665	gyrB	100	100	460	460	0	gyrB_3
ESBL229_spades_megahit.gam	1665	icd	100	100	518	518	0	icd_1
ESBL229_spades_megahit.gam	1665	mdh	100	100	452	452	0	mdh_24
ESBL229_spades_megahit.gam	1665	purA	100	100	478	478	0	purA_23
ESBL229_spades_megahit.gam	1665	recA	100	100	510	510	0	recA_7
ESBL230_spades_megahit.gam	1665	adk	100	100	536	536	0	adk_63
ESBL230_spades_megahit.gam	1665	fumC	100	100	469	469	0	fumC_29
ESBL230_spades_megahit.gam	1665	gyrB	100	100	460	460	0	gyrB_3
ESBL230_spades_megahit.gam	1665	icd	100	100	518	518	0	icd_1
ESBL230_spades_megahit.gam	1665	mdh	100	100	452	452	0	mdh_24
ESBL230_spades_megahit.gam	1665	purA	100	100	478	478	0	purA_23
ESBL230_spades_megahit.gam	1665	recA	100	100	510	510	0	recA_7
ESBL231_spades_megahit.gam	301	adk	100	100	536	536	0	adk_78
ESBL231_spades_megahit.gam	301	fumC	100	100	469	469	0	fumC_27
ESBL231_spades_megahit.gam	301	gyrB	100	100	460	460	0	gyrB_5
ESBL231_spades_megahit.gam	301	icd	100	100	518	518	0	icd_10
ESBL231_spades_megahit.gam	301	mdh	100	100	452	452	0	mdh_12
ESBL231_spades_megahit.gam	301	purA	100	100	478	478	0	purA_8
ESBL231_spades_megahit.gam	301	recA	100	100	510	510	0	recA_2
ESBL232_spades_megahit.gam	1665	adk	100	100	536	536	0	adk_63
ESBL232_spades_megahit.gam	1665	fumC	100	100	469	469	0	fumC_29
ESBL232_spades_megahit.gam	1665	gyrB	100	100	460	460	0	gyrB_3
ESBL232_spades_megahit.gam	1665	icd	100	100	518	518	0	icd_1
ESBL232_spades_megahit.gam	1665	mdh	100	100	452	452	0	mdh_24
ESBL232_spades_megahit.gam	1665	purA	100	100	478	478	0	purA_23
ESBL232_spades_megahit.gam	1665	recA	100	100	510	510	0	recA_7
ESBL233_spades_megahit.gam	218	adk	100	100	536	536	0	adk_10
ESBL233_spades_megahit.gam	218	fumC	100	100	469	469	0	fumC_11
ESBL233_spades_megahit.gam	218	gyrB	100	100	460	460	0	gyrB_4
ESBL233_spades_megahit.gam	218	icd	100	100	518	518	0	icd_12
ESBL233_spades_megahit.gam	218	mdh	100	100	452	452	0	mdh_8
ESBL233_spades_megahit.gam	218	purA	100	100	478	478	0	purA_8
ESBL233_spades_megahit.gam	218	recA	100	100	510	510	0	recA_2
ESBL234_spades_megahit.gam	165	adk	100	100	536	536	0	adk_10
ESBL234_spades_megahit.gam	165	fumC	100	100	469	469	0	fumC_27
ESBL234_spades_megahit.gam	165	gyrB	100	100	460	460	0	gyrB_5
ESBL234_spades_megahit.gam	165	icd	100	100	518	518	0	icd_10
ESBL234_spades_megahit.gam	165	mdh	100	100	452	452	0	mdh_12
ESBL234_spades_megahit.gam	165	purA	100	100	478	478	0	purA_8
ESBL234_spades_megahit.gam	165	recA	100	100	510	510	0	recA_2
ESBL236_spades_megahit.gam	6913	adk	100	100	536	536	0	adk_10
ESBL236_spades_megahit.gam	6913	fumC	100	100	469	469	0	fumC_932
ESBL236_spades_megahit.gam	6913	gyrB	100	100	460	460	0	gyrB_4
ESBL236_spades_megahit.gam	6913	icd	100	100	518	518	0	icd_8
ESBL236_spades_megahit.gam	6913	mdh	100	100	452	452	0	mdh_8
ESBL236_spades_megahit.gam	6913	purA	100	100	478	478	0	purA_8
ESBL236_spades_megahit.gam	6913	recA	100	100	510	510	0	recA_2
ESBL237_spades_megahit.gam	6913	adk	100	100	536	536	0	adk_10
ESBL237_spades_megahit.gam	6913	fumC	100	100	469	469	0	fumC_932
ESBL237_spades_megahit.gam	6913	gyrB	100	100	460	460	0	gyrB_4
ESBL237_spades_megahit.gam	6913	icd	100	100	518	518	0	icd_8
ESBL237_spades_megahit.gam	6913	mdh	100	100	452	452	0	mdh_8
ESBL237_spades_megahit.gam	6913	purA	100	100	478	478	0	purA_8
ESBL237_spades_megahit.gam	6913	recA	100	100	510	510	0	recA_2
ESBL238_spades_megahit.gam	2538	adk	100	100	536	536	0	adk_35
ESBL238_spades_megahit.gam	2538	fumC	100	100	469	469	0	fumC_22
ESBL238_spades_megahit.gam	2538	gyrB	100	100	460	460	0	gyrB_2
ESBL238_spades_megahit.gam	2538	icd	100	100	518	518	0	icd_27
ESBL238_spades_megahit.gam	2538	mdh	100	100	452	452	0	mdh_182
ESBL238_spades_megahit.gam	2538	purA	100	100	478	478	0	purA_5
ESBL238_spades_megahit.gam	2538	recA	100	100	510	510	0	recA_182
ESBL239_spades_megahit.gam	6913	adk	100	100	536	536	0	adk_10
ESBL239_spades_megahit.gam	6913	fumC	100	100	469	469	0	fumC_932
ESBL239_spades_megahit.gam	6913	gyrB	100	100	460	460	0	gyrB_4
ESBL239_spades_megahit.gam	6913	icd	100	100	518	518	0	icd_8
ESBL239_spades_megahit.gam	6913	mdh	100	100	452	452	0	mdh_8
ESBL239_spades_megahit.gam	6913	purA	100	100	478	478	0	purA_8
ESBL239_spades_megahit.gam	6913	recA	100	100	510	510	0	recA_2
ESBL240_spades_megahit.gam	88	adk	100	100	536	536	0	adk_6
ESBL240_spades_megahit.gam	88	fumC	100	100	469	469	0	fumC_4
ESBL240_spades_megahit.gam	88	gyrB	100	100	460	460	0	gyrB_12
ESBL240_spades_megahit.gam	88	icd	100	100	518	518	0	icd_1
ESBL240_spades_megahit.gam	88	mdh	100	100	452	452	0	mdh_20
ESBL240_spades_megahit.gam	88	purA	100	100	478	478	0	purA_12
ESBL240_spades_megahit.gam	88	recA	100	100	510	510	0	recA_7
ESBL243_spades_megahit.gam	6913	adk	100	100	536	536	0	adk_10
ESBL243_spades_megahit.gam	6913	fumC	100	100	469	469	0	fumC_932
ESBL243_spades_megahit.gam	6913	gyrB	100	100	460	460	0	gyrB_4
ESBL243_spades_megahit.gam	6913	icd	100	100	518	518	0	icd_8
ESBL243_spades_megahit.gam	6913	mdh	100	100	452	452	0	mdh_8
ESBL243_spades_megahit.gam	6913	purA	100	100	478	478	0	purA_8
ESBL243_spades_megahit.gam	6913	recA	100	100	510	510	0	recA_2
ESBL244_spades_megahit.gam	10	adk	100	100	536	536	0	adk_10
ESBL244_spades_megahit.gam	10	fumC	100	100	469	469	0	fumC_11
ESBL244_spades_megahit.gam	10	gyrB	100	100	460	460	0	gyrB_4
ESBL244_spades_megahit.gam	10	icd	100	100	518	518	0	icd_8
ESBL244_spades_megahit.gam	10	mdh	100	100	452	452	0	mdh_8
ESBL244_spades_megahit.gam	10	purA	100	100	478	478	0	purA_8
ESBL244_spades_megahit.gam	10	recA	100	100	510	510	0	recA_2
ESBL245_spades_megahit.gam	641	adk	100	100	536	536	0	adk_9
ESBL245_spades_megahit.gam	641	fumC	100	100	469	469	0	fumC_6
ESBL245_spades_megahit.gam	641	gyrB	100	100	460	460	0	gyrB_33
ESBL245_spades_megahit.gam	641	icd	100	100	518	518	0	icd_131
ESBL245_spades_megahit.gam	641	mdh	100	100	452	452	0	mdh_24
ESBL245_spades_megahit.gam	641	purA	100	100	478	478	0	purA_8
ESBL245_spades_megahit.gam	641	recA	100	100	510	510	0	recA_7
ESBL246_spades_megahit.gam	641	adk	100	100	536	536	0	adk_9
ESBL246_spades_megahit.gam	641	fumC	100	100	469	469	0	fumC_6
ESBL246_spades_megahit.gam	641	gyrB	100	100	460	460	0	gyrB_33
ESBL246_spades_megahit.gam	641	icd	100	100	518	518	0	icd_131
ESBL246_spades_megahit.gam	641	mdh	100	100	452	452	0	mdh_24
ESBL246_spades_megahit.gam	641	purA	100	100	478	478	0	purA_8
ESBL246_spades_megahit.gam	641	recA	100	100	510	510	0	recA_7
ESBL247_spades_megahit.gam	641	adk	100	100	536	536	0	adk_9
ESBL247_spades_megahit.gam	641	fumC	100	100	469	469	0	fumC_6
ESBL247_spades_megahit.gam	641	gyrB	100	100	460	460	0	gyrB_33
ESBL247_spades_megahit.gam	641	icd	100	100	518	518	0	icd_131
ESBL247_spades_megahit.gam	641	mdh	100	100	452	452	0	mdh_24
ESBL247_spades_megahit.gam	641	purA	100	100	478	478	0	purA_8
ESBL247_spades_megahit.gam	641	recA	100	100	510	510	0	recA_7
ESBL248_spades_megahit.gam	10	adk	100	100	536	536	0	adk_10
ESBL248_spades_megahit.gam	10	fumC	100	100	469	469	0	fumC_11
ESBL248_spades_megahit.gam	10	gyrB	100	100	460	460	0	gyrB_4
ESBL248_spades_megahit.gam	10	icd	100	100	518	518	0	icd_8
ESBL248_spades_megahit.gam	10	mdh	100	100	452	452	0	mdh_8
ESBL248_spades_megahit.gam	10	purA	100	100	478	478	0	purA_8
ESBL248_spades_megahit.gam	10	recA	100	100	510	510	0	recA_2
ESBL249_spades_megahit.gam	641	adk	100	100	536	536	0	adk_9
ESBL249_spades_megahit.gam	641	fumC	100	100	469	469	0	fumC_6
ESBL249_spades_megahit.gam	641	gyrB	100	100	460	460	0	gyrB_33
ESBL249_spades_megahit.gam	641	icd	100	100	518	518	0	icd_131
ESBL249_spades_megahit.gam	641	mdh	100	100	452	452	0	mdh_24
ESBL249_spades_megahit.gam	641	purA	100	100	478	478	0	purA_8
ESBL249_spades_megahit.gam	641	recA	100	100	510	510	0	recA_7
ESBL250_spades_megahit.gam	641	adk	100	100	536	536	0	adk_9
ESBL250_spades_megahit.gam	641	fumC	100	100	469	469	0	fumC_6
ESBL250_spades_megahit.gam	641	gyrB	100	100	460	460	0	gyrB_33
ESBL250_spades_megahit.gam	641	icd	100	100	518	518	0	icd_131
ESBL250_spades_megahit.gam	641	mdh	100	100	452	452	0	mdh_24
ESBL250_spades_megahit.gam	641	purA	100	100	478	478	0	purA_8
ESBL250_spades_megahit.gam	641	recA	100	100	510	510	0	recA_7
ESBL265_spades_megahit.gam	2945	adk	100	100	536	536	0	adk_83
ESBL265_spades_megahit.gam	2945	fumC	100	100	469	469	0	fumC_23
ESBL265_spades_megahit.gam	2945	gyrB	100	100	460	460	0	gyrB_225
ESBL265_spades_megahit.gam	2945	icd	100	100	518	518	0	icd_321
ESBL265_spades_megahit.gam	2945	mdh	100	100	452	452	0	mdh_159
ESBL265_spades_megahit.gam	2945	purA	100	100	478	478	0	purA_25
ESBL265_spades_megahit.gam	2945	recA	100	100	510	510	0	recA_222
ESBL266_spades_megahit.gam	760	adk	100	100	536	536	0	adk_23
ESBL266_spades_megahit.gam	760	fumC	100	100	469	469	0	fumC_23
ESBL266_spades_megahit.gam	760	gyrB	100	100	460	460	0	gyrB_4
ESBL266_spades_megahit.gam	760	icd	99.7904	92.0849	477	518	0	icd_2091?*
ESBL266_spades_megahit.gam	760	mdh	100	100	452	452	0	mdh_5
ESBL266_spades_megahit.gam	760	purA	100	100	478	478	0	purA_16
ESBL266_spades_megahit.gam	760	recA	100	100	510	510	0	recA_4
ESBL267_spades_megahit.gam	410	adk	100	100	536	536	0	adk_6
ESBL267_spades_megahit.gam	410	fumC	100	100	469	469	0	fumC_4
ESBL267_spades_megahit.gam	410	gyrB	100	100	460	460	0	gyrB_12
ESBL267_spades_megahit.gam	410	icd	100	100	518	518	0	icd_1
ESBL267_spades_megahit.gam	410	mdh	100	100	452	452	0	mdh_20
ESBL267_spades_megahit.gam	410	purA	100	100	478	478	0	purA_18
ESBL267_spades_megahit.gam	410	recA	100	100	510	510	0	recA_7
ESBL292_spades_megahit.gam	12621	adk	100	100	536	536	0	adk_12
ESBL292_spades_megahit.gam	12621	fumC	100	100	469	469	0	fumC_389
ESBL292_spades_megahit.gam	12621	gyrB	100	100	460	460	0	gyrB_231
ESBL292_spades_megahit.gam	12621	icd	100	100	518	518	0	icd_140
ESBL292_spades_megahit.gam	12621	mdh	99.7788	100	452	452	0	mdh_310*
ESBL292_spades_megahit.gam	12621	purA	100	100	478	478	0	purA_178
ESBL292_spades_megahit.gam	12621	recA	100	100	510	510	0	recA_2
ESBL295_spades_megahit.gam	542	adk	100	100	536	536	0	adk_112
ESBL295_spades_megahit.gam	542	fumC	100	100	469	469	0	fumC_11
ESBL295_spades_megahit.gam	542	gyrB	100	100	460	460	0	gyrB_5
ESBL295_spades_megahit.gam	542	icd	100	100	518	518	0	icd_12
ESBL295_spades_megahit.gam	542	mdh	100	100	452	452	0	mdh_8
ESBL295_spades_megahit.gam	542	purA	100	100	478	478	0	purA_8
ESBL295_spades_megahit.gam	542	recA	100	100	510	510	0	recA_86
ESBL297_spades_megahit.gam	10313	adk	100	100	536	536	0	adk_79
ESBL297_spades_megahit.gam	10313	fumC	100	100	469	469	0	fumC_26
ESBL297_spades_megahit.gam	10313	gyrB	100	100	460	460	0	gyrB_27
ESBL297_spades_megahit.gam	10313	icd	100	100	518	518	0	icd_6
ESBL297_spades_megahit.gam	10313	mdh	100	100	452	452	0	mdh_214
ESBL297_spades_megahit.gam	10313	purA	100	100	478	478	0	purA_5
ESBL297_spades_megahit.gam	10313	recA	100	100	510	510	0	recA_19
ESBL298_spades_megahit.gam	10313	adk	100	100	536	536	0	adk_79
ESBL298_spades_megahit.gam	10313	fumC	100	100	469	469	0	fumC_26
ESBL298_spades_megahit.gam	10313	gyrB	100	100	460	460	0	gyrB_27
ESBL298_spades_megahit.gam	10313	icd	100	100	518	518	0	icd_6
ESBL298_spades_megahit.gam	10313	mdh	100	100	452	452	0	mdh_214
ESBL298_spades_megahit.gam	10313	purA	100	100	478	478	0	purA_5
ESBL298_spades_megahit.gam	10313	recA	100	100	510	510	0	recA_19
ESBL300_spades_megahit.gam	10313	adk	100	100	536	536	0	adk_79
ESBL300_spades_megahit.gam	10313	fumC	100	100	469	469	0	fumC_26
ESBL300_spades_megahit.gam	10313	gyrB	100	100	460	460	0	gyrB_27
ESBL300_spades_megahit.gam	10313	icd	100	100	518	518	0	icd_6
ESBL300_spades_megahit.gam	10313	mdh	100	100	452	452	0	mdh_214
ESBL300_spades_megahit.gam	10313	purA	100	100	478	478	0	purA_5
ESBL300_spades_megahit.gam	10313	recA	100	100	510	510	0	recA_19
ESBL301_spades_megahit.gam	8869	adk	100	100	536	536	0	adk_12
ESBL301_spades_megahit.gam	8869	fumC	100	100	469	469	0	fumC_389
ESBL301_spades_megahit.gam	8869	gyrB	100	100	460	460	0	gyrB_231
ESBL301_spades_megahit.gam	8869	icd	100	100	518	518	0	icd_140
ESBL301_spades_megahit.gam	8869	mdh	99.7788	100	452	452	0	mdh_310*
ESBL301_spades_megahit.gam	8869	purA	100	100	478	478	0	purA_178
ESBL301_spades_megahit.gam	8869	recA	100	100	510	510	0	recA_2
ESBL302_spades_megahit.gam	10313	adk	100	100	536	536	0	adk_79
ESBL302_spades_megahit.gam	10313	fumC	100	100	469	469	0	fumC_26
ESBL302_spades_megahit.gam	10313	gyrB	100	100	460	460	0	gyrB_27
ESBL302_spades_megahit.gam	10313	icd	100	100	518	518	0	icd_6
ESBL302_spades_megahit.gam	10313	mdh	100	100	452	452	0	mdh_214
ESBL302_spades_megahit.gam	10313	purA	100	100	478	478	0	purA_5
ESBL302_spades_megahit.gam	10313	recA	100	100	510	510	0	recA_19
ESBL303_spades_megahit.gam	10313	adk	100	100	536	536	0	adk_79
ESBL303_spades_megahit.gam	10313	fumC	100	100	469	469	0	fumC_26
ESBL303_spades_megahit.gam	10313	gyrB	100	100	460	460	0	gyrB_27
ESBL303_spades_megahit.gam	10313	icd	100	100	518	518	0	icd_6
ESBL303_spades_megahit.gam	10313	mdh	100	100	452	452	0	mdh_214
ESBL303_spades_megahit.gam	10313	purA	100	100	478	478	0	purA_5
ESBL303_spades_megahit.gam	10313	recA	100	100	510	510	0	recA_19
ESBL304_spades_megahit.gam	137	adk	100	100	536	536	0	adk_19
ESBL304_spades_megahit.gam	137	fumC	100	100	469	469	0	fumC_23
ESBL304_spades_megahit.gam	137	gyrB	100	100	460	460	0	gyrB_51
ESBL304_spades_megahit.gam	137	icd	100	100	518	518	0	icd_24
ESBL304_spades_megahit.gam	137	mdh	100	100	452	452	0	mdh_21
ESBL304_spades_megahit.gam	137	purA	100	100	478	478	0	purA_2
ESBL304_spades_megahit.gam	137	recA	100	100	510	510	0	recA_16
ESBL305_spades_megahit.gam	2949	adk	100	100	536	536	0	adk_6
ESBL305_spades_megahit.gam	2949	fumC	100	100	469	469	0	fumC_95
ESBL305_spades_megahit.gam	2949	gyrB	100	100	460	460	0	gyrB_22
ESBL305_spades_megahit.gam	2949	icd	100	100	518	518	0	icd_18
ESBL305_spades_megahit.gam	2949	mdh	100	100	452	452	0	mdh_11
ESBL305_spades_megahit.gam	2949	purA	100	100	478	478	0	purA_122
ESBL305_spades_megahit.gam	2949	recA	100	100	510	510	0	recA_2
ESBL306_spades_megahit.gam	1144	adk	100	100	536	536	0	adk_10
ESBL306_spades_megahit.gam	1144	fumC	100	100	469	469	0	fumC_7
ESBL306_spades_megahit.gam	1144	gyrB	100	100	460	460	0	gyrB_4
ESBL306_spades_megahit.gam	1144	icd	100	100	518	518	0	icd_191
ESBL306_spades_megahit.gam	1144	mdh	100	100	452	452	0	mdh_12
ESBL306_spades_megahit.gam	1144	purA	100	100	478	478	0	purA_8
ESBL306_spades_megahit.gam	1144	recA	100	100	510	510	0	recA_2
ESBL308_spades_megahit.gam	1144	adk	100	100	536	536	0	adk_10
ESBL308_spades_megahit.gam	1144	fumC	100	100	469	469	0	fumC_7
ESBL308_spades_megahit.gam	1144	gyrB	100	100	460	460	0	gyrB_4
ESBL308_spades_megahit.gam	1144	icd	100	100	518	518	0	icd_191
ESBL308_spades_megahit.gam	1144	mdh	100	100	452	452	0	mdh_12
ESBL308_spades_megahit.gam	1144	purA	100	100	478	478	0	purA_8
ESBL308_spades_megahit.gam	1144	recA	100	100	510	510	0	recA_2
ESBL309_spades_megahit.gam	1144	adk	100	100	536	536	0	adk_10
ESBL309_spades_megahit.gam	1144	fumC	100	100	469	469	0	fumC_7
ESBL309_spades_megahit.gam	1144	gyrB	100	100	460	460	0	gyrB_4
ESBL309_spades_megahit.gam	1144	icd	100	100	518	518	0	icd_191
ESBL309_spades_megahit.gam	1144	mdh	100	100	452	452	0	mdh_12
ESBL309_spades_megahit.gam	1144	purA	100	100	478	478	0	purA_8
ESBL309_spades_megahit.gam	1144	recA	100	100	510	510	0	recA_2
ESBL311_spades_megahit.gam	6453	adk	100	100	536	536	0	adk_10
ESBL311_spades_megahit.gam	6453	fumC	100	100	469	469	0	fumC_11
ESBL311_spades_megahit.gam	6453	gyrB	100	100	460	460	0	gyrB_194
ESBL311_spades_megahit.gam	6453	icd	100	100	518	518	0	icd_8
ESBL311_spades_megahit.gam	6453	mdh	100	100	452	452	0	mdh_889
ESBL311_spades_megahit.gam	6453	purA	100	100	478	478	0	purA_8
ESBL311_spades_megahit.gam	6453	recA	100	100	510	510	0	recA_17
ESBL312_spades_megahit.gam	10	adk	100	100	536	536	0	adk_10
ESBL312_spades_megahit.gam	10	fumC	100	100	469	469	0	fumC_11
ESBL312_spades_megahit.gam	10	gyrB	100	100	460	460	0	gyrB_4
ESBL312_spades_megahit.gam	10	icd	100	100	518	518	0	icd_8
ESBL312_spades_megahit.gam	10	mdh	100	100	452	452	0	mdh_8
ESBL312_spades_megahit.gam	10	purA	100	100	478	478	0	purA_8
ESBL312_spades_megahit.gam	10	recA	100	100	510	510	0	recA_2
ESBL313_spades_megahit.gam	2942	adk	100	100	536	536	0	adk_19
ESBL313_spades_megahit.gam	2942	fumC	100	100	469	469	0	fumC_23
ESBL313_spades_megahit.gam	2942	gyrB	100	100	460	460	0	gyrB_51
ESBL313_spades_megahit.gam	2942	icd	100	100	518	518	0	icd_24
ESBL313_spades_megahit.gam	2942	mdh	100	100	452	452	0	mdh_169
ESBL313_spades_megahit.gam	2942	purA	100	100	478	478	0	purA_2
ESBL313_spades_megahit.gam	2942	recA	100	100	510	510	0	recA_16
ESBL314_spades_megahit.gam	58	adk	100	100	536	536	0	adk_6
ESBL314_spades_megahit.gam	58	fumC	100	100	469	469	0	fumC_4
ESBL314_spades_megahit.gam	58	gyrB	100	100	460	460	0	gyrB_4
ESBL314_spades_megahit.gam	58	icd	100	100	518	518	0	icd_16
ESBL314_spades_megahit.gam	58	mdh	100	100	452	452	0	mdh_24!
ESBL314_spades_megahit.gam	58	mdh	100	100	452	452	0	mdh_24!
ESBL314_spades_megahit.gam	58	purA	100	100	478	478	0	purA_8
ESBL314_spades_megahit.gam	58	recA	100	100	510	510	0	recA_14
ESBL317_spades_megahit.gam	137	adk	100	100	536	536	0	adk_19
ESBL317_spades_megahit.gam	137	fumC	100	100	469	469	0	fumC_23
ESBL317_spades_megahit.gam	137	gyrB	100	100	460	460	0	gyrB_51
ESBL317_spades_megahit.gam	137	icd	100	100	518	518	0	icd_24
ESBL317_spades_megahit.gam	137	mdh	100	100	452	452	0	mdh_21
ESBL317_spades_megahit.gam	137	purA	100	100	478	478	0	purA_2
ESBL317_spades_megahit.gam	137	recA	100	100	510	510	0	recA_16
ESBL318_spades_megahit.gam	29	adk	100	100	536	536	0	adk_6
ESBL318_spades_megahit.gam	29	fumC	100	100	469	469	0	fumC_4
ESBL318_spades_megahit.gam	29	gyrB	100	100	460	460	0	gyrB_12
ESBL318_spades_megahit.gam	29	icd	100	100	518	518	0	icd_16
ESBL318_spades_megahit.gam	29	mdh	100	100	452	452	0	mdh_9
ESBL318_spades_megahit.gam	29	purA	100	100	478	478	0	purA_7
ESBL318_spades_megahit.gam	29	recA	100	100	510	510	0	recA_7
ESBL326_spades_megahit.gam	29	adk	100	100	536	536	0	adk_6
ESBL326_spades_megahit.gam	29	fumC	100	100	469	469	0	fumC_4
ESBL326_spades_megahit.gam	29	gyrB	100	100	460	460	0	gyrB_12
ESBL326_spades_megahit.gam	29	icd	100	100	518	518	0	icd_16
ESBL326_spades_megahit.gam	29	mdh	100	100	452	452	0	mdh_9
ESBL326_spades_megahit.gam	29	purA	100	100	478	478	0	purA_7
ESBL326_spades_megahit.gam	29	recA	100	100	510	510	0	recA_7
ESBL327_spades_megahit.gam	342	adk	100	100	536	536	0	adk_1
ESBL327_spades_megahit.gam	342	fumC	100	100	469	469	0	fumC_46
ESBL327_spades_megahit.gam	342	gyrB	100	100	460	460	0	gyrB_69
ESBL327_spades_megahit.gam	342	icd	100	100	518	518	0	icd_1
ESBL327_spades_megahit.gam	342	mdh	100	100	452	452	0	mdh_20
ESBL327_spades_megahit.gam	342	purA	100	100	478	478	0	purA_34
ESBL327_spades_megahit.gam	342	recA	100	100	510	510	0	recA_7
ESBL328_spades_megahit.gam	58	adk	100	100	536	536	0	adk_6
ESBL328_spades_megahit.gam	58	fumC	100	100	469	469	0	fumC_4
ESBL328_spades_megahit.gam	58	gyrB	100	100	460	460	0	gyrB_4
ESBL328_spades_megahit.gam	58	icd	100	100	518	518	0	icd_16
ESBL328_spades_megahit.gam	58	mdh	100	100	452	452	0	mdh_24
ESBL328_spades_megahit.gam	58	purA	100	100	478	478	0	purA_8
ESBL328_spades_megahit.gam	58	recA	100	100	510	510	0	recA_14
ESBL329_spades_megahit.gam	48	adk	100	100	536	536	0	adk_6
ESBL329_spades_megahit.gam	48	fumC	100	100	469	469	0	fumC_11
ESBL329_spades_megahit.gam	48	gyrB	100	100	460	460	0	gyrB_4
ESBL329_spades_megahit.gam	48	icd	100	100	518	518	0	icd_8
ESBL329_spades_megahit.gam	48	mdh	100	100	452	452	0	mdh_8
ESBL329_spades_megahit.gam	48	purA	100	100	478	478	0	purA_8
ESBL329_spades_megahit.gam	48	recA	100	100	510	510	0	recA_2
ESBL330_spades_megahit.gam	58	adk	100	100	536	536	0	adk_6
ESBL330_spades_megahit.gam	58	fumC	100	100	469	469	0	fumC_4
ESBL330_spades_megahit.gam	58	gyrB	100	100	460	460	0	gyrB_4
ESBL330_spades_megahit.gam	58	icd	100	100	518	518	0	icd_16
ESBL330_spades_megahit.gam	58	mdh	100	100	452	452	0	mdh_24
ESBL330_spades_megahit.gam	58	purA	100	100	478	478	0	purA_8
ESBL330_spades_megahit.gam	58	recA	100	100	510	510	0	recA_14
ESBL332_spades_megahit.gam	58	adk	100	100	536	536	0	adk_6
ESBL332_spades_megahit.gam	58	fumC	100	100	469	469	0	fumC_4
ESBL332_spades_megahit.gam	58	gyrB	100	100	460	460	0	gyrB_4
ESBL332_spades_megahit.gam	58	icd	100	100	518	518	0	icd_16
ESBL332_spades_megahit.gam	58	mdh	100	100	452	452	0	mdh_24
ESBL332_spades_megahit.gam	58	purA	100	100	478	478	0	purA_8
ESBL332_spades_megahit.gam	58	recA	100	100	510	510	0	recA_14
ESBL333_spades_megahit.gam	871	adk	100	100	536	536	0	adk_64
ESBL333_spades_megahit.gam	871	fumC	100	100	469	469	0	fumC_7
ESBL333_spades_megahit.gam	871	gyrB	100	100	460	460	0	gyrB_1
ESBL333_spades_megahit.gam	871	icd	100	100	518	518	0	icd_8
ESBL333_spades_megahit.gam	871	mdh	100	100	452	452	0	mdh_8
ESBL333_spades_megahit.gam	871	purA	100	100	478	478	0	purA_8
ESBL333_spades_megahit.gam	871	recA	100	100	510	510	0	recA_6
ESBL334_spades_megahit.gam	58	adk	100	100	536	536	0	adk_6
ESBL334_spades_megahit.gam	58	fumC	100	100	469	469	0	fumC_4
ESBL334_spades_megahit.gam	58	gyrB	100	100	460	460	0	gyrB_4
ESBL334_spades_megahit.gam	58	icd	100	100	518	518	0	icd_16
ESBL334_spades_megahit.gam	58	mdh	100	100	452	452	0	mdh_24
ESBL334_spades_megahit.gam	58	purA	100	100	478	478	0	purA_8
ESBL334_spades_megahit.gam	58	recA	100	100	510	510	0	recA_14!
ESBL334_spades_megahit.gam	58	recA	100	100	510	510	0	recA_14!
ESBL335_spades_megahit.gam	58	adk	100	100	536	536	0	adk_6
ESBL335_spades_megahit.gam	58	fumC	100	100	469	469	0	fumC_4
ESBL335_spades_megahit.gam	58	gyrB	100	100	460	460	0	gyrB_4
ESBL335_spades_megahit.gam	58	icd	100	100	518	518	0	icd_16
ESBL335_spades_megahit.gam	58	mdh	100	100	452	452	0	mdh_24
ESBL335_spades_megahit.gam	58	purA	100	100	478	478	0	purA_8
ESBL335_spades_megahit.gam	58	recA	100	100	510	510	0	recA_14
ESBL336_spades_megahit.gam	58	adk	100	100	536	536	0	adk_6
ESBL336_spades_megahit.gam	58	fumC	100	100	469	469	0	fumC_4
ESBL336_spades_megahit.gam	58	gyrB	100	100	460	460	0	gyrB_4
ESBL336_spades_megahit.gam	58	icd	100	100	518	518	0	icd_16
ESBL336_spades_megahit.gam	58	mdh	100	100	452	452	0	mdh_24
ESBL336_spades_megahit.gam	58	purA	100	100	478	478	0	purA_8
ESBL336_spades_megahit.gam	58	recA	100	100	510	510	0	recA_14
ESBL337_spades_megahit.gam	13920	adk	100	100	536	536	0	adk_176
ESBL337_spades_megahit.gam	13920	fumC	100	100	469	469	0	fumC_459
ESBL337_spades_megahit.gam	13920	gyrB	100	100	460	460	0	gyrB_4
ESBL337_spades_megahit.gam	13920	icd	100	100	518	518	0	icd_522
ESBL337_spades_megahit.gam	13920	mdh	100	100	452	452	0	mdh_8
ESBL337_spades_megahit.gam	13920	purA	100	100	478	478	0	purA_8
ESBL337_spades_megahit.gam	13920	recA	100	100	510	510	0	recA_2
ESBL338_spades_megahit.gam	137	adk	100	100	536	536	0	adk_19
ESBL338_spades_megahit.gam	137	fumC	100	100	469	469	0	fumC_23
ESBL338_spades_megahit.gam	137	gyrB	100	100	460	460	0	gyrB_51
ESBL338_spades_megahit.gam	137	icd	100	100	518	518	0	icd_24
ESBL338_spades_megahit.gam	137	mdh	100	100	452	452	0	mdh_21
ESBL338_spades_megahit.gam	137	purA	100	100	478	478	0	purA_2
ESBL338_spades_megahit.gam	137	recA	100	100	510	510	0	recA_16
ESBL339_spades_megahit.gam	2949	adk	100	100	536	536	0	adk_6
ESBL339_spades_megahit.gam	2949	fumC	100	100	469	469	0	fumC_95
ESBL339_spades_megahit.gam	2949	gyrB	100	100	460	460	0	gyrB_22
ESBL339_spades_megahit.gam	2949	icd	100	100	518	518	0	icd_18
ESBL339_spades_megahit.gam	2949	mdh	100	100	452	452	0	mdh_11
ESBL339_spades_megahit.gam	2949	purA	100	100	478	478	0	purA_122
ESBL339_spades_megahit.gam	2949	recA	100	100	510	510	0	recA_2!
ESBL339_spades_megahit.gam	2949	recA	100	100	510	510	0	recA_2!
ESBL340_spades_megahit.gam	11835	adk	99.8134	100	536	536	0	adk_1883*
ESBL340_spades_megahit.gam	11835	fumC	100	100	469	469	0	fumC_4
ESBL340_spades_megahit.gam	11835	gyrB	100	100	460	460	0	gyrB_4
ESBL340_spades_megahit.gam	11835	icd	100	100	518	518	0	icd_1
ESBL340_spades_megahit.gam	11835	mdh	100	100	452	452	0	mdh_91
ESBL340_spades_megahit.gam	11835	purA	100	100	478	478	0	purA_8
ESBL340_spades_megahit.gam	11835	recA	100	100	510	510	0	recA_381
ESBL341_spades_megahit.gam	910	adk	99.8134	100	536	536	0	adk_100*
ESBL341_spades_megahit.gam	910	fumC	100	100	469	469	0	fumC_23
ESBL341_spades_megahit.gam	910	gyrB	100	100	460	460	0	gyrB_68
ESBL341_spades_megahit.gam	910	icd	100	100	518	518	0	icd_8
ESBL341_spades_megahit.gam	910	mdh	100	100	452	452	0	mdh_7
ESBL341_spades_megahit.gam	910	purA	100	100	478	478	0	purA_3
ESBL341_spades_megahit.gam	910	recA	100	100	510	510	0	recA_7
ESBL342_spades_megahit.gam	2628	adk	100	100	536	536	0	adk_148
ESBL342_spades_megahit.gam	2628	fumC	100	100	469	469	0	fumC_29
ESBL342_spades_megahit.gam	2628	gyrB	100	100	460	460	0	gyrB_5
ESBL342_spades_megahit.gam	2628	icd	100	100	518	518	0	icd_18
ESBL342_spades_megahit.gam	2628	mdh	100	100	452	452	0	mdh_9
ESBL342_spades_megahit.gam	2628	purA	100	100	478	478	0	purA_47
ESBL342_spades_megahit.gam	2628	recA	100	100	510	510	0	recA_14
ESBL343_spades_megahit.gam	910	adk	99.8134	100	536	536	0	adk_100*
ESBL343_spades_megahit.gam	910	fumC	100	100	469	469	0	fumC_23
ESBL343_spades_megahit.gam	910	gyrB	100	100	460	460	0	gyrB_68
ESBL343_spades_megahit.gam	910	icd	100	100	518	518	0	icd_8
ESBL343_spades_megahit.gam	910	mdh	100	100	452	452	0	mdh_7
ESBL343_spades_megahit.gam	910	purA	100	100	478	478	0	purA_3
ESBL343_spades_megahit.gam	910	recA	100	100	510	510	0	recA_7
ESBL344_spades_megahit.gam	58	adk	100	100	536	536	0	adk_6
ESBL344_spades_megahit.gam	58	fumC	100	100	469	469	0	fumC_4
ESBL344_spades_megahit.gam	58	gyrB	100	100	460	460	0	gyrB_4
ESBL344_spades_megahit.gam	58	icd	100	100	518	518	0	icd_16
ESBL344_spades_megahit.gam	58	mdh	100	100	452	452	0	mdh_24
ESBL344_spades_megahit.gam	58	purA	100	100	478	478	0	purA_8
ESBL344_spades_megahit.gam	58	recA	100	100	510	510	0	recA_14
ESBL345_spades_megahit.gam	302	adk	100	100	536	536	0	adk_79
ESBL345_spades_megahit.gam	302	fumC	100	100	469	469	0	fumC_84
ESBL345_spades_megahit.gam	302	gyrB	100	100	460	460	0	gyrB_71
ESBL345_spades_megahit.gam	302	icd	100	100	518	518	0	icd_78
ESBL345_spades_megahit.gam	302	mdh	100	100	452	452	0	mdh_52
ESBL345_spades_megahit.gam	302	purA	100	100	478	478	0	purA_57
ESBL345_spades_megahit.gam	302	recA	100	100	510	510	0	recA_2
ESBL346_spades_megahit.gam	1114	adk	100	100	536	536	0	adk_10
ESBL346_spades_megahit.gam	1114	fumC	100	100	469	469	0	fumC_27
ESBL346_spades_megahit.gam	1114	gyrB	100	100	460	460	0	gyrB_5
ESBL346_spades_megahit.gam	1114	icd	100	100	518	518	0	icd_10
ESBL346_spades_megahit.gam	1114	mdh	100	100	452	452	0	mdh_12
ESBL346_spades_megahit.gam	1114	purA	100	100	478	478	0	purA_1
ESBL346_spades_megahit.gam	1114	recA	100	100	510	510	0	recA_2
ESBL348_spades_megahit.gam	137	adk	100	100	536	536	0	adk_19
ESBL348_spades_megahit.gam	137	fumC	100	100	469	469	0	fumC_23
ESBL348_spades_megahit.gam	137	gyrB	100	100	460	460	0	gyrB_51
ESBL348_spades_megahit.gam	137	icd	100	100	518	518	0	icd_24
ESBL348_spades_megahit.gam	137	mdh	100	100	452	452	0	mdh_21
ESBL348_spades_megahit.gam	137	purA	100	100	478	478	0	purA_2
ESBL348_spades_megahit.gam	137	recA	100	100	510	510	0	recA_16
ESBL349_spades_megahit.gam	910	adk	99.8134	100	536	536	0	adk_100*
ESBL349_spades_megahit.gam	910	fumC	100	100	469	469	0	fumC_23
ESBL349_spades_megahit.gam	910	gyrB	100	100	460	460	0	gyrB_68
ESBL349_spades_megahit.gam	910	icd	100	100	518	518	0	icd_8
ESBL349_spades_megahit.gam	910	mdh	100	100	452	452	0	mdh_7
ESBL349_spades_megahit.gam	910	purA	100	100	478	478	0	purA_3
ESBL349_spades_megahit.gam	910	recA	100	100	510	510	0	recA_7
ESBL350_spades_megahit.gam	58	adk	100	100	536	536	0	adk_6
ESBL350_spades_megahit.gam	58	fumC	100	100	469	469	0	fumC_4
ESBL350_spades_megahit.gam	58	gyrB	100	100	460	460	0	gyrB_4
ESBL350_spades_megahit.gam	58	icd	100	100	518	518	0	icd_16
ESBL350_spades_megahit.gam	58	mdh	100	100	452	452	0	mdh_24
ESBL350_spades_megahit.gam	58	purA	100	100	478	478	0	purA_8
ESBL350_spades_megahit.gam	58	recA	100	100	510	510	0	recA_14
ESBL351_spades_megahit.gam	23	adk	100	100	536	536	0	adk_6
ESBL351_spades_megahit.gam	23	fumC	100	100	469	469	0	fumC_4
ESBL351_spades_megahit.gam	23	gyrB	100	100	460	460	0	gyrB_12
ESBL351_spades_megahit.gam	23	icd	100	100	518	518	0	icd_1
ESBL351_spades_megahit.gam	23	mdh	100	100	452	452	0	mdh_20
ESBL351_spades_megahit.gam	23	purA	100	100	478	478	0	purA_13
ESBL351_spades_megahit.gam	23	recA	100	100	510	510	0	recA_7
ESBL352_spades_megahit.gam	23	adk	100	100	536	536	0	adk_6
ESBL352_spades_megahit.gam	23	fumC	100	100	469	469	0	fumC_4
ESBL352_spades_megahit.gam	23	gyrB	100	100	460	460	0	gyrB_12
ESBL352_spades_megahit.gam	23	icd	100	100	518	518	0	icd_1
ESBL352_spades_megahit.gam	23	mdh	100	100	452	452	0	mdh_20
ESBL352_spades_megahit.gam	23	purA	100	100	478	478	0	purA_13
ESBL352_spades_megahit.gam	23	recA	100	100	510	510	0	recA_7
ESBL353_spades_megahit.gam	137	adk	100	100	536	536	0	adk_19
ESBL353_spades_megahit.gam	137	fumC	100	100	469	469	0	fumC_23
ESBL353_spades_megahit.gam	137	gyrB	100	100	460	460	0	gyrB_51
ESBL353_spades_megahit.gam	137	icd	100	100	518	518	0	icd_24
ESBL353_spades_megahit.gam	137	mdh	100	100	452	452	0	mdh_21
ESBL353_spades_megahit.gam	137	purA	100	100	478	478	0	purA_2
ESBL353_spades_megahit.gam	137	recA	100	100	510	510	0	recA_16
ESBL354_spades_megahit.gam	137	adk	100	100	536	536	0	adk_19
ESBL354_spades_megahit.gam	137	fumC	100	100	469	469	0	fumC_23
ESBL354_spades_megahit.gam	137	gyrB	100	100	460	460	0	gyrB_51
ESBL354_spades_megahit.gam	137	icd	100	100	518	518	0	icd_24
ESBL354_spades_megahit.gam	137	mdh	100	100	452	452	0	mdh_21
ESBL354_spades_megahit.gam	137	purA	100	100	478	478	0	purA_2
ESBL354_spades_megahit.gam	137	recA	100	100	510	510	0	recA_16
ESBL355_spades_megahit.gam	3550	adk	100	100	536	536	0	adk_9
ESBL355_spades_megahit.gam	3550	fumC	100	100	469	469	0	fumC_23
ESBL355_spades_megahit.gam	3550	gyrB	100	100	460	460	0	gyrB_339
ESBL355_spades_megahit.gam	3550	icd	100	100	518	518	0	icd_18
ESBL355_spades_megahit.gam	3550	mdh	100	100	452	452	0	mdh_9
ESBL355_spades_megahit.gam	3550	purA	100	100	478	478	0	purA_8
ESBL355_spades_megahit.gam	3550	recA	100	100	510	510	0	recA_6
ESBL356_spades_megahit.gam	23	adk	100	100	536	536	0	adk_6
ESBL356_spades_megahit.gam	23	fumC	100	100	469	469	0	fumC_4
ESBL356_spades_megahit.gam	23	gyrB	100	100	460	460	0	gyrB_12
ESBL356_spades_megahit.gam	23	icd	100	100	518	518	0	icd_1
ESBL356_spades_megahit.gam	23	mdh	100	100	452	452	0	mdh_20
ESBL356_spades_megahit.gam	23	purA	100	100	478	478	0	purA_13
ESBL356_spades_megahit.gam	23	recA	100	100	510	510	0	recA_7
ESBL357_spades_megahit.gam	137	adk	100	100	536	536	0	adk_19
ESBL357_spades_megahit.gam	137	fumC	100	100	469	469	0	fumC_23
ESBL357_spades_megahit.gam	137	gyrB	100	100	460	460	0	gyrB_51
ESBL357_spades_megahit.gam	137	icd	100	100	518	518	0	icd_24
ESBL357_spades_megahit.gam	137	mdh	100	100	452	452	0	mdh_21
ESBL357_spades_megahit.gam	137	purA	100	100	478	478	0	purA_2
ESBL357_spades_megahit.gam	137	recA	100	100	510	510	0	recA_16
ESBL359_spades_megahit.gam	137	adk	100	100	536	536	0	adk_19
ESBL359_spades_megahit.gam	137	fumC	100	100	469	469	0	fumC_23
ESBL359_spades_megahit.gam	137	gyrB	100	100	460	460	0	gyrB_51
ESBL359_spades_megahit.gam	137	icd	100	100	518	518	0	icd_24
ESBL359_spades_megahit.gam	137	mdh	100	100	452	452	0	mdh_21
ESBL359_spades_megahit.gam	137	purA	100	100	478	478	0	purA_2
ESBL359_spades_megahit.gam	137	recA	100	100	510	510	0	recA_16
ESBL360_spades_megahit.gam	302	adk	100	100	536	536	0	adk_79
ESBL360_spades_megahit.gam	302	fumC	100	100	469	469	0	fumC_84
ESBL360_spades_megahit.gam	302	gyrB	100	100	460	460	0	gyrB_71
ESBL360_spades_megahit.gam	302	icd	100	100	518	518	0	icd_78
ESBL360_spades_megahit.gam	302	mdh	100	100	452	452	0	mdh_52
ESBL360_spades_megahit.gam	302	purA	100	100	478	478	0	purA_57
ESBL360_spades_megahit.gam	302	recA	100	100	510	510	0	recA_2
